# Supplementary material for: T cell signatures associated with reduced Chlamydia trachomatis reinfection in a highly exposed cohort
Source: JCI Insight. 2025 Feb 27;10(7):e189388. doi: 10.1172/jci.insight.189388 (PMC11991011; doi:10.1172/jci.insight.189388)
Supplement: Supporting data values [file jciinsight-10-189388-s009.xlsx]

## Sheet: Fig1B
PTID	File	Visit	Infection	FollowUp	Ascension	variable	value
3002	3002_Enrol_14_1_clearned.fcs	En	CT+	FU-	Endo-	Myeloid of PBMCs	20.1
3002	3002_1M_14_1_clearned.fcs	1M	CT+	FU-	Endo-	Myeloid of PBMCs	19.8
3011	3011_Enrol_14_1_clearned.fcs	En	CT+	FU-	Endo-	Myeloid of PBMCs	16.4
3011	3011_1M_14_1_clearned.fcs	1M	CT+	FU-	Endo-	Myeloid of PBMCs	19.4
3013	3013_Enrol_14_1_clearned.fcs	En	CT+	FU-	Endo-	Myeloid of PBMCs	18.4
3013	3013_1M_15_1_clearned.fcs	1M	CT+	FU-	Endo-	Myeloid of PBMCs	15.1
3014	Subject 3014_092217_08_1_clearned.fcs	En	CT+CoP	FU-	Endo-	Myeloid of PBMCs	20.3
3014	3014_FU_neg_1_month_13_0_clearned.fcs	1M	CT+CoP	FU-	Endo-	Myeloid of PBMCs	29.4
3015	3015_Enrol_16_1_clearned.fcs	En	CT+	FU-	Endo-	Myeloid of PBMCs	21.4
3015	3015_1M_16_1_clearned.fcs	1M	CT+	FU-	Endo-	Myeloid of PBMCs	22.3
3018	3018_Enrol_08_1_clearned.fcs	En	CT+CoP	FU-	Endo+	Myeloid of PBMCs	23
3018	3018_1M_13_0_clearned.fcs	1M	CT+CoP	FU-	Endo+	Myeloid of PBMCs	24.2
3022	3022_Enrol_13_1_clearned.fcs	En	CT+	FU+	Endo-	Myeloid of PBMCs	23.7
3022	3022_1M_12_1_clearned.fcs	1M	CT+	FU+	Endo-	Myeloid of PBMCs	23.3
3023	3023_Enrol_12_1_clearned.fcs	En	CT+CoP	FU-	Endo-	Myeloid of PBMCs	13.6
3023	3023_1M_12_1_clearned.fcs	1M	CT+CoP	FU-	Endo-	Myeloid of PBMCs	17.3
3024	3024_Enrol_14_1_clearned.fcs	En	CT+	FU+	Endo+	Myeloid of PBMCs	27.5
3024	3024_1M_12_1_clearned.fcs	1M	CT+	FU+	Endo+	Myeloid of PBMCs	29.6
3025	3025_Enrol_13_1_clearned.fcs	En	CT+	2	Endo+	Myeloid of PBMCs	17.8
3025	3025_1M_14_1_clearned.fcs	1M	CT+	2	Endo+	Myeloid of PBMCs	14.9
3026	Subject 3026_092217_08_1_clearned.fcs	En	CT+CoP	FU-	Endo+	Myeloid of PBMCs	13.1
3027	3027_Enrol_14_1_clearned.fcs	En	CT+	FU+	Endo-	Myeloid of PBMCs	25.7
3027	3027_1M_14_1_clearned.fcs	1M	CT+	FU+	Endo-	Myeloid of PBMCs	21.4
3028	3-028 Enroll 020223_02_1_clearned.fcs	En	CT+	FU-	Endo+	Myeloid of PBMCs	31.2
3028	3-028 1M 020223_02_1_clearned.fcs	1M	CT+	FU-	Endo+	Myeloid of PBMCs	42.8
3033	3033_Enrol_14_1_clearned.fcs	En	CT+	FU-	Endo-	Myeloid of PBMCs	15.7
3033	3033_1M_15_1_clearned.fcs	1M	CT+	FU-	Endo-	Myeloid of PBMCs	18.8
3034	3034_Enrol_15_1_clearned.fcs	En	CT+	2	Endo+	Myeloid of PBMCs	28.3
3034	3034_1M_15_1_clearned.fcs	1M	CT+	2	Endo+	Myeloid of PBMCs	23.5
3038	3038_Enrol 020619_02_0_clearned.fcs	En	Uninf	FU-	2	Myeloid of PBMCs	11.8
3038	3038_1M 020619_02_0_clearned.fcs	1M	Uninf	FU-	2	Myeloid of PBMCs	13.5
3039	3039_Enrol_12_1_clearned.fcs	En	CT+CoP	FU-	Endo+	Myeloid of PBMCs	29.3
3039	3039_1M_12_1_clearned.fcs	1M	CT+CoP	FU-	Endo+	Myeloid of PBMCs	30
3040	3040_Enrol_16_1_clearned.fcs	En	CT+	FU-	Endo+	Myeloid of PBMCs	14.3
3040	3040_1M_17_1_clearned.fcs	1M	CT+	FU-	Endo+	Myeloid of PBMCs	21.7
3042	3042_Enrol_14_1_clearned.fcs	En	CT+	FU+	Endo-	Myeloid of PBMCs	22.7
3042	3042_1M_15_1_clearned.fcs	1M	CT+	FU+	Endo-	Myeloid of PBMCs	25.8
3044	3044_Enrol 020619_02_0_clearned.fcs	En	Uninf	FU-	2	Myeloid of PBMCs	15.3
3044	3044_1M 020619_02_0_clearned.fcs	1M	Uninf	FU-	2	Myeloid of PBMCs	16.2
3045	3045_Enrol_17_1_clearned.fcs	En	CT+	FU-	Endo+	Myeloid of PBMCs	17.2
3045	3045_1M_12_1_clearned.fcs	1M	CT+	FU-	Endo+	Myeloid of PBMCs	18.2
3055	3055_Enrol_12_0_clearned.fcs	En	CT+	FU-	Endo+	Myeloid of PBMCs	17.8
3055	3055_1M_12_1_clearned.fcs	1M	CT+	FU-	Endo+	Myeloid of PBMCs	22.2
3058	3-058 Enroll 020223_02_0_clearned.fcs	En	CT+	FU-	Endo-	Myeloid of PBMCs	31.5
3058	3-058 1M 020223_02_0_clearned.fcs	1M	CT+	FU-	Endo-	Myeloid of PBMCs	27
3061	3-061 Enroll_01_0_clearned.fcs	En	CT+	FU-	Endo-	Myeloid of PBMCs	25.5
3061	3-061 1M_01_0_clearned.fcs	1M	CT+	FU-	Endo-	Myeloid of PBMCs	23.9
3061	3-061 1M_01_1_clearned.fcs	1M	CT+	FU-	Endo-	Myeloid of PBMCs	23.9
3062	3-062 Enroll 020223_01_0_clearned.fcs	En	CT+	FU-	Endo+	Myeloid of PBMCs	28.5
3062	3-062 1M 020223_02_0_clearned.fcs	1M	CT+	FU-	Endo+	Myeloid of PBMCs	22.3
3063	3063_Enrol_13_1_clearned.fcs	En	CT+	FU+	Endo+	Myeloid of PBMCs	34.2
3063	3063_1M_14_1_clearned.fcs	1M	CT+	FU+	Endo+	Myeloid of PBMCs	23
3064	3-064 Enroll_01_0_clearned.fcs	En	CT+	FU+	Endo+	Myeloid of PBMCs	46
3065	3-065 Enroll 020223_02_0_clearned.fcs	En	CT+	FU-	Endo+	Myeloid of PBMCs	35.2
3065	3-065 1Ml 020223_02_0_clearned.fcs	1M	CT+	FU-	Endo+	Myeloid of PBMCs	30.9
3067	Sample 3067_090817_08_1_clearned.fcs	En	CT+	FU-	Endo-	Myeloid of PBMCs	16.5
3067	3067_FU_neg_1_month_12_1_clearned.fcs	1M	CT+	FU-	Endo-	Myeloid of PBMCs	16.9
3070	3070_Enrol 020619_02_0_clearned.fcs	En	Uninf	FU-	2	Myeloid of PBMCs	17.5
3070	3070_1M 020619_02_0_clearned.fcs	1M	Uninf	FU-	2	Myeloid of PBMCs	15.6
3071	3071_Enrol_12_1_clearned.fcs	En	CT+CoP	FU+	Endo+	Myeloid of PBMCs	21.8
3071	3071_1M_12_1_clearned.fcs	1M	CT+CoP	FU+	Endo+	Myeloid of PBMCs	21.5
3078	3078_Enrol_14_1_clearned.fcs	En	CT+	FU+	Endo-	Myeloid of PBMCs	12.4
3078	3078_1M_14_1_clearned.fcs	1M	CT+	FU+	Endo-	Myeloid of PBMCs	16.4
3081	3081_Enrol_12_1_clearned.fcs	En	CT+CoP	FU+	Endo-	Myeloid of PBMCs	23.2
3081	3081_1M_12_1_clearned.fcs	1M	CT+CoP	FU+	Endo-	Myeloid of PBMCs	20.2
3085	3-085 Enroll_01_0_clearned.fcs	En	CT+	FU+	Endo-	Myeloid of PBMCs	55.5
3085	3-085 1M_01_0_clearned.fcs	1M	CT+	FU+	Endo-	Myeloid of PBMCs	46.9
3089	3089_Enrol_12_1_clearned.fcs	En	CT+CoP	2	Endo+	Myeloid of PBMCs	19
3089	3089_1M_12_1_clearned.fcs	1M	CT+CoP	2	Endo+	Myeloid of PBMCs	16.3
3091	3091_Enrol_12_1_clearned.fcs	En	CT+CoP	2	Endo-	Myeloid of PBMCs	13.9
3091	3091_1M_12_1_clearned.fcs	1M	CT+CoP	2	Endo-	Myeloid of PBMCs	15.4
3093	3093_Enrol 020619_02_0_clearned.fcs	En	Uninf	FU-	2	Myeloid of PBMCs	20.2
3093	3093_1M 020619_02_0_clearned.fcs	1M	Uninf	FU-	2	Myeloid of PBMCs	16.4
3095	Subject 3095_092217_08_1_clearned.fcs	En	CT+	FU+	Endo+	Myeloid of PBMCs	25.7
3095	3095_FU_pos_1_month_14_1_clearned.fcs	1M	CT+	FU+	Endo+	Myeloid of PBMCs	23.7
3100	3100_Enrol_01_1_clearned.fcs	En	CT+	FU-	Endo-	Myeloid of PBMCs	15.1
3100	3100_1M_13_1_clearned.fcs	1M	CT+	FU-	Endo-	Myeloid of PBMCs	29.4
3103	Subject 3101_110917_01_1_clearned.fcs	En	CT+	FU+	Endo-	Myeloid of PBMCs	27.6
3103	3103_FU_pos_1_month_15_1_clearned.fcs	1M	CT+	FU+	Endo-	Myeloid of PBMCs	32.8
3111	3111_Enrol_12_1_clearned.fcs	En	CT+CoP	FU-	Endo+	Myeloid of PBMCs	15.1
3111	3111_1M_12_1_clearned.fcs	1M	CT+CoP	FU-	Endo+	Myeloid of PBMCs	18.5
3112	3112_Enrol_07_1_clearned.fcs	En	CT+CoP	FU+	Endo-	Myeloid of PBMCs	36.3
3112	3112_1M_14_1_clearned.fcs	1M	CT+CoP	FU+	Endo-	Myeloid of PBMCs	48
3114	3114_Enrol_12_1_clearned.fcs	En	CT+CoP	FU-	Endo-	Myeloid of PBMCs	24.6
3114	3114_1M_12_1_clearned.fcs	1M	CT+CoP	FU-	Endo-	Myeloid of PBMCs	31.1
3115	3115_Enrol_15_1_clearned.fcs	En	CT+	FU+	Endo-	Myeloid of PBMCs	18.1
3115	3115_1M_15_1_clearned.fcs	1M	CT+	FU+	Endo-	Myeloid of PBMCs	19.8
3120	3120_Enrol_12_1_clearned.fcs	En	CT+CoP	FU-	Endo-	Myeloid of PBMCs	33.7
3122	3122_Enrol_01_1_clearned.fcs	En	CT+CoP	FU+	Endo+	Myeloid of PBMCs	25.6
3122	3122_1M_01_1_clearned.fcs	1M	CT+CoP	FU+	Endo+	Myeloid of PBMCs	10.6
3123	3123_Enrol 020619_02_0_clearned.fcs	En	Uninf	FU-	2	Myeloid of PBMCs	20.2
3123	3123_1M 020619_02_0_clearned.fcs	1M	Uninf	FU-	2	Myeloid of PBMCs	16.9
3124	3124_Enrol_12_1_clearned.fcs	En	CT+CoP	2	Endo+	Myeloid of PBMCs	18.6
3124	3124_1M_12_1_clearned.fcs	1M	CT+CoP	2	Endo+	Myeloid of PBMCs	19.8
3127	3127_Enrol 020619_02_0_clearned.fcs	En	Uninf	FU-	2	Myeloid of PBMCs	16.4
3127	3127_1M 020619_02_0_clearned.fcs	1M	Uninf	FU-	2	Myeloid of PBMCs	18.5
3133	3133_Enrol_08_1_clearned.fcs	En	CT+CoP	FU+	Endo+	Myeloid of PBMCs	26.7
3133	3133_1M_16_1_clearned.fcs	1M	CT+CoP	FU+	Endo+	Myeloid of PBMCs	19.8
3134	3134_Enrol_14_1_clearned.fcs	En	CT+	FU+	Endo-	Myeloid of PBMCs	20.9
3134	3134_1M_15_1_clearned.fcs	1M	CT+	FU+	Endo-	Myeloid of PBMCs	20.6
3136	3136_Enrol_12_1_clearned.fcs	En	CT+CoP	FU+	Endo-	Myeloid of PBMCs	27.8
3136	3136_1M_12_1_clearned.fcs	1M	CT+CoP	FU+	Endo-	Myeloid of PBMCs	16.5
3141	3141_Enrol_02_1_clearned.fcs	En	CT+CoP	FU+	Endo-	Myeloid of PBMCs	24.6
3141	3141_1M_02_1_clearned.fcs	1M	CT+CoP	FU+	Endo-	Myeloid of PBMCs	23.2
3150	3150_E 022019_01_0_clearned.fcs	En	Uninf	FU-	2	Myeloid of PBMCs	10.5
3150	3150_1M 022019_01_0_clearned.fcs	1M	Uninf	FU-	2	Myeloid of PBMCs	16.8
3151	Subject 3151_110917_01_1_clearned.fcs	En	CT+	FU+	Endo+	Myeloid of PBMCs	9.33
3151	3151_FU_pos_1_month_16_1_clearned.fcs	1M	CT+	FU+	Endo+	Myeloid of PBMCs	12.2
3152	3152_Enrol_15_1_clearned.fcs	En	CT+	FU+	Endo-	Myeloid of PBMCs	32
3152	3152_1M_16_1_clearned.fcs	1M	CT+	FU+	Endo-	Myeloid of PBMCs	23.5
3153	Subject 3153_110917_01_1_clearned.fcs	En	CT+	2	Endo-	Myeloid of PBMCs	21.5
3154	3154_Enrol_16_1_clearned.fcs	En	CT+	FU+	Endo-	Myeloid of PBMCs	29.5
3154	3154_1M_16_1_clearned.fcs	1M	CT+	FU+	Endo-	Myeloid of PBMCs	34.2
3160	3160_E 022019_01_0_clearned.fcs	En	Uninf	FU-	2	Myeloid of PBMCs	19.6
3160	3160_1M 022019_01_0_clearned.fcs	1M	Uninf	FU-	2	Myeloid of PBMCs	21.1
3161	3161_Enrol_12_1_clearned.fcs	En	CT+CoP	2	Endo+	Myeloid of PBMCs	21.2
3161	3161_1M_12_1_clearned.fcs	1M	CT+CoP	2	Endo+	Myeloid of PBMCs	17.8
3164	Sample 3164_091417_07_1_clearned.fcs	En	CT+	FU-	Endo-	Myeloid of PBMCs	19.7
3165	Sample 3165_091417_07_1_clearned.fcs	En	CT+	2	Endo+	Myeloid of PBMCs	15.1
3169	Subject 3169_092217_08_1_clearned.fcs	En	CT+CoP	FU+	Endo-	Myeloid of PBMCs	18.6
3170	3170_Enrol_08_1_clearned.fcs	En	CT+	FU+	Endo-	Myeloid of PBMCs	14.7
3170	3170_1M_17_1_clearned.fcs	1M	CT+	FU+	Endo-	Myeloid of PBMCs	11.1
3172	3172_Enrol_08_1_clearned.fcs	En	CT+	FU+	Endo+	Myeloid of PBMCs	16.7
3172	3172_1M_14_1_clearned.fcs	1M	CT+	FU+	Endo+	Myeloid of PBMCs	17
3174	3174_Enrol_14_1_clearned.fcs	En	CT+	FU+	Endo-	Myeloid of PBMCs	25.4
3174	3174_1M_13_1_clearned.fcs	1M	CT+	FU+	Endo-	Myeloid of PBMCs	25.7
3179	3179_Enrol_08_1_clearned.fcs	En	CT+	FU-	Endo+	Myeloid of PBMCs	12.6
3179	3179_1M_14_1_clearned.fcs	1M	CT+	FU-	Endo+	Myeloid of PBMCs	15.9
3183	3183_Enrol_02_1_clearned.fcs	En	CT+CoP	FU+	Endo-	Myeloid of PBMCs	16.9
3183	3183_1M_03_1_clearned.fcs	1M	CT+CoP	FU+	Endo-	Myeloid of PBMCs	20.9
3184	3184_Enrol_03_1_clearned.fcs	En	CT+CoP	FU+	Endo-	Myeloid of PBMCs	11
3184	3184_1M_03_1_clearned.fcs	1M	CT+CoP	FU+	Endo-	Myeloid of PBMCs	11.6
3197	3197_Enrol_14_1_clearned.fcs	En	CT+	FU+	Endo+	Myeloid of PBMCs	18.8
3197	3197_1M_14_1_clearned.fcs	1M	CT+	FU+	Endo+	Myeloid of PBMCs	15.3
3204	Subject 3204_110917_01_1_clearned.fcs	En	CT+	FU-	Endo-	Myeloid of PBMCs	20.5
3206	3206_Enrol_03_1_clearned.fcs	En	CT+CoP	FU+	Endo-	Myeloid of PBMCs	15.9
3206	3206_1M_03_1_clearned.fcs	1M	CT+CoP	FU+	Endo-	Myeloid of PBMCs	24.2
3212	Sample 3212_090817_09_1_clearned.fcs	En	CT+CoP	2	Endo+	Myeloid of PBMCs	13.9
3218	3218_Enrol_14_1_clearned.fcs	En	CT+	FU+	Endo+	Myeloid of PBMCs	28
3218	3218_1M_14_1_clearned.fcs	1M	CT+	FU+	Endo+	Myeloid of PBMCs	30.9
3219	Subject 3219_092217_08_1_clearned.fcs	En	CT+	FU-	Endo-	Myeloid of PBMCs	15.7
3219	3219_FU_neg_1_month_14_1_clearned.fcs	1M	CT+	FU-	Endo-	Myeloid of PBMCs	18.7
3221	3221_Enrol_03_1_clearned.fcs	En	CT+CoP	FU+	Endo-	Myeloid of PBMCs	20.5
3221	3221_1M_03_1_clearned.fcs	1M	CT+CoP	FU+	Endo-	Myeloid of PBMCs	18.1
3223	3223_Enrol_12_1_clearned.fcs	En	CT+CoP	FU-	Endo-	Myeloid of PBMCs	29.5
3223	3223_1M_12_1_clearned.fcs	1M	CT+CoP	FU-	Endo-	Myeloid of PBMCs	27.6
3225	3225_E 022019_01_0_clearned.fcs	En	Uninf	FU-	2	Myeloid of PBMCs	10.3
3225	3225_1M 022019_01_0_clearned.fcs	1M	Uninf	FU-	2	Myeloid of PBMCs	13.8
3226	3226_E 022019_01_0_clearned.fcs	En	Uninf	FU-	2	Myeloid of PBMCs	18.4
3226	3226_1M 022019_01_0_clearned.fcs	1M	Uninf	FU-	2	Myeloid of PBMCs	20.8
3228	3228_Enrol_13_1_clearned.fcs	En	CT+	FU+	Endo+	Myeloid of PBMCs	14.6
3228	3228_1M_13_1_clearned.fcs	1M	CT+	FU+	Endo+	Myeloid of PBMCs	17.6
3233	3233_E 022019_01_0_clearned.fcs	En	Uninf	FU-	2	Myeloid of PBMCs	15.6
3233	3233_1M 022019_01_0_clearned.fcs	1M	Uninf	FU-	2	Myeloid of PBMCs	20.5
3244	3244_E 022019_01_0_clearned.fcs	En	Uninf	FU-	2	Myeloid of PBMCs	26.6
3244	3244_1M 022019_01_0_clearned.fcs	1M	Uninf	FU-	2	Myeloid of PBMCs	20

## Sheet: Fig1C
PTID	File	Visit	Infection	FollowUp	Ascension	variable	value
3002	3002_Enrol_14_1_clearned.fcs	En	CT+	FU-	Endo-	B Cells of PBMCs	12.8
3002	3002_1M_14_1_clearned.fcs	1M	CT+	FU-	Endo-	B Cells of PBMCs	12.2
3011	3011_Enrol_14_1_clearned.fcs	En	CT+	FU-	Endo-	B Cells of PBMCs	5.28
3011	3011_1M_14_1_clearned.fcs	1M	CT+	FU-	Endo-	B Cells of PBMCs	6.1
3013	3013_Enrol_14_1_clearned.fcs	En	CT+	FU-	Endo-	B Cells of PBMCs	8.93
3013	3013_1M_15_1_clearned.fcs	1M	CT+	FU-	Endo-	B Cells of PBMCs	7.74
3014	Subject 3014_092217_08_1_clearned.fcs	En	CT+CoP	FU-	Endo-	B Cells of PBMCs	10.5
3014	3014_FU_neg_1_month_13_0_clearned.fcs	1M	CT+CoP	FU-	Endo-	B Cells of PBMCs	9.4
3015	3015_Enrol_16_1_clearned.fcs	En	CT+	FU-	Endo-	B Cells of PBMCs	13.1
3015	3015_1M_16_1_clearned.fcs	1M	CT+	FU-	Endo-	B Cells of PBMCs	13.5
3018	3018_Enrol_08_1_clearned.fcs	En	CT+CoP	FU-	Endo+	B Cells of PBMCs	12
3018	3018_1M_13_0_clearned.fcs	1M	CT+CoP	FU-	Endo+	B Cells of PBMCs	11
3022	3022_Enrol_13_1_clearned.fcs	En	CT+	FU+	Endo-	B Cells of PBMCs	9.06
3022	3022_1M_12_1_clearned.fcs	1M	CT+	FU+	Endo-	B Cells of PBMCs	6.64
3023	3023_Enrol_12_1_clearned.fcs	En	CT+CoP	FU-	Endo-	B Cells of PBMCs	4.08
3023	3023_1M_12_1_clearned.fcs	1M	CT+CoP	FU-	Endo-	B Cells of PBMCs	4.75
3024	3024_Enrol_14_1_clearned.fcs	En	CT+	FU+	Endo+	B Cells of PBMCs	13.4
3024	3024_1M_12_1_clearned.fcs	1M	CT+	FU+	Endo+	B Cells of PBMCs	11.8
3025	3025_Enrol_13_1_clearned.fcs	En	CT+	2	Endo+	B Cells of PBMCs	8.97
3025	3025_1M_14_1_clearned.fcs	1M	CT+	2	Endo+	B Cells of PBMCs	7.29
3026	Subject 3026_092217_08_1_clearned.fcs	En	CT+CoP	FU-	Endo+	B Cells of PBMCs	7.45
3027	3027_Enrol_14_1_clearned.fcs	En	CT+	FU+	Endo-	B Cells of PBMCs	15.1
3027	3027_1M_14_1_clearned.fcs	1M	CT+	FU+	Endo-	B Cells of PBMCs	14.4
3028	3-028 Enroll 020223_02_1_clearned.fcs	En	CT+	FU-	Endo+	B Cells of PBMCs	10.5
3028	3-028 1M 020223_02_1_clearned.fcs	1M	CT+	FU-	Endo+	B Cells of PBMCs	10.4
3033	3033_Enrol_14_1_clearned.fcs	En	CT+	FU-	Endo-	B Cells of PBMCs	10
3033	3033_1M_15_1_clearned.fcs	1M	CT+	FU-	Endo-	B Cells of PBMCs	11.7
3034	3034_Enrol_15_1_clearned.fcs	En	CT+	2	Endo+	B Cells of PBMCs	8.39
3034	3034_1M_15_1_clearned.fcs	1M	CT+	2	Endo+	B Cells of PBMCs	9.98
3038	3038_Enrol 020619_02_0_clearned.fcs	En	Uninf	FU-	2	B Cells of PBMCs	11.5
3038	3038_1M 020619_02_0_clearned.fcs	1M	Uninf	FU-	2	B Cells of PBMCs	11.5
3039	3039_Enrol_12_1_clearned.fcs	En	CT+CoP	FU-	Endo+	B Cells of PBMCs	5.51
3039	3039_1M_12_1_clearned.fcs	1M	CT+CoP	FU-	Endo+	B Cells of PBMCs	4.37
3040	3040_Enrol_16_1_clearned.fcs	En	CT+	FU-	Endo+	B Cells of PBMCs	11.1
3040	3040_1M_17_1_clearned.fcs	1M	CT+	FU-	Endo+	B Cells of PBMCs	8.59
3042	3042_Enrol_14_1_clearned.fcs	En	CT+	FU+	Endo-	B Cells of PBMCs	5.04
3042	3042_1M_15_1_clearned.fcs	1M	CT+	FU+	Endo-	B Cells of PBMCs	3.95
3044	3044_Enrol 020619_02_0_clearned.fcs	En	Uninf	FU-	2	B Cells of PBMCs	11.6
3044	3044_1M 020619_02_0_clearned.fcs	1M	Uninf	FU-	2	B Cells of PBMCs	10.9
3045	3045_Enrol_17_1_clearned.fcs	En	CT+	FU-	Endo+	B Cells of PBMCs	9.73
3045	3045_1M_12_1_clearned.fcs	1M	CT+	FU-	Endo+	B Cells of PBMCs	7.54
3055	3055_Enrol_12_0_clearned.fcs	En	CT+	FU-	Endo+	B Cells of PBMCs	9.73
3055	3055_1M_12_1_clearned.fcs	1M	CT+	FU-	Endo+	B Cells of PBMCs	9.75
3058	3-058 Enroll 020223_02_0_clearned.fcs	En	CT+	FU-	Endo-	B Cells of PBMCs	21
3058	3-058 1M 020223_02_0_clearned.fcs	1M	CT+	FU-	Endo-	B Cells of PBMCs	22.6
3061	3-061 Enroll_01_0_clearned.fcs	En	CT+	FU-	Endo-	B Cells of PBMCs	8.16
3061	3-061 1M_01_0_clearned.fcs	1M	CT+	FU-	Endo-	B Cells of PBMCs	8.81
3061	3-061 1M_01_1_clearned.fcs	1M	CT+	FU-	Endo-	B Cells of PBMCs	8.81
3062	3-062 Enroll 020223_01_0_clearned.fcs	En	CT+	FU-	Endo+	B Cells of PBMCs	8.33
3062	3-062 1M 020223_02_0_clearned.fcs	1M	CT+	FU-	Endo+	B Cells of PBMCs	6.76
3063	3063_Enrol_13_1_clearned.fcs	En	CT+	FU+	Endo+	B Cells of PBMCs	10.7
3063	3063_1M_14_1_clearned.fcs	1M	CT+	FU+	Endo+	B Cells of PBMCs	13.6
3064	3-064 Enroll_01_0_clearned.fcs	En	CT+	FU+	Endo+	B Cells of PBMCs	7.64
3065	3-065 Enroll 020223_02_0_clearned.fcs	En	CT+	FU-	Endo+	B Cells of PBMCs	10.7
3065	3-065 1Ml 020223_02_0_clearned.fcs	1M	CT+	FU-	Endo+	B Cells of PBMCs	10.1
3067	Sample 3067_090817_08_1_clearned.fcs	En	CT+	FU-	Endo-	B Cells of PBMCs	7.12
3067	3067_FU_neg_1_month_12_1_clearned.fcs	1M	CT+	FU-	Endo-	B Cells of PBMCs	9.56
3070	3070_Enrol 020619_02_0_clearned.fcs	En	Uninf	FU-	2	B Cells of PBMCs	7.17
3070	3070_1M 020619_02_0_clearned.fcs	1M	Uninf	FU-	2	B Cells of PBMCs	5.7
3071	3071_Enrol_12_1_clearned.fcs	En	CT+CoP	FU+	Endo+	B Cells of PBMCs	8.4
3071	3071_1M_12_1_clearned.fcs	1M	CT+CoP	FU+	Endo+	B Cells of PBMCs	12.7
3078	3078_Enrol_14_1_clearned.fcs	En	CT+	FU+	Endo-	B Cells of PBMCs	17.1
3078	3078_1M_14_1_clearned.fcs	1M	CT+	FU+	Endo-	B Cells of PBMCs	12.6
3081	3081_Enrol_12_1_clearned.fcs	En	CT+CoP	FU+	Endo-	B Cells of PBMCs	11.1
3081	3081_1M_12_1_clearned.fcs	1M	CT+CoP	FU+	Endo-	B Cells of PBMCs	11.1
3085	3-085 Enroll_01_0_clearned.fcs	En	CT+	FU+	Endo-	B Cells of PBMCs	11.5
3085	3-085 1M_01_0_clearned.fcs	1M	CT+	FU+	Endo-	B Cells of PBMCs	14.7
3089	3089_Enrol_12_1_clearned.fcs	En	CT+CoP	2	Endo+	B Cells of PBMCs	12.4
3089	3089_1M_12_1_clearned.fcs	1M	CT+CoP	2	Endo+	B Cells of PBMCs	14.4
3091	3091_Enrol_12_1_clearned.fcs	En	CT+CoP	2	Endo-	B Cells of PBMCs	12.9
3091	3091_1M_12_1_clearned.fcs	1M	CT+CoP	2	Endo-	B Cells of PBMCs	11.8
3093	3093_Enrol 020619_02_0_clearned.fcs	En	Uninf	FU-	2	B Cells of PBMCs	13.4
3093	3093_1M 020619_02_0_clearned.fcs	1M	Uninf	FU-	2	B Cells of PBMCs	12.8
3095	Subject 3095_092217_08_1_clearned.fcs	En	CT+	FU+	Endo+	B Cells of PBMCs	13.8
3095	3095_FU_pos_1_month_14_1_clearned.fcs	1M	CT+	FU+	Endo+	B Cells of PBMCs	17.2
3100	3100_Enrol_01_1_clearned.fcs	En	CT+	FU-	Endo-	B Cells of PBMCs	13
3100	3100_1M_13_1_clearned.fcs	1M	CT+	FU-	Endo-	B Cells of PBMCs	9.69
3103	Subject 3101_110917_01_1_clearned.fcs	En	CT+	FU+	Endo-	B Cells of PBMCs	14.7
3103	3103_FU_pos_1_month_15_1_clearned.fcs	1M	CT+	FU+	Endo-	B Cells of PBMCs	13.7
3111	3111_Enrol_12_1_clearned.fcs	En	CT+CoP	FU-	Endo+	B Cells of PBMCs	12.7
3111	3111_1M_12_1_clearned.fcs	1M	CT+CoP	FU-	Endo+	B Cells of PBMCs	14.8
3112	3112_Enrol_07_1_clearned.fcs	En	CT+CoP	FU+	Endo-	B Cells of PBMCs	7.37
3112	3112_1M_14_1_clearned.fcs	1M	CT+CoP	FU+	Endo-	B Cells of PBMCs	6.79
3114	3114_Enrol_12_1_clearned.fcs	En	CT+CoP	FU-	Endo-	B Cells of PBMCs	9.15
3114	3114_1M_12_1_clearned.fcs	1M	CT+CoP	FU-	Endo-	B Cells of PBMCs	11.4
3115	3115_Enrol_15_1_clearned.fcs	En	CT+	FU+	Endo-	B Cells of PBMCs	5.41
3115	3115_1M_15_1_clearned.fcs	1M	CT+	FU+	Endo-	B Cells of PBMCs	7.27
3120	3120_Enrol_12_1_clearned.fcs	En	CT+CoP	FU-	Endo-	B Cells of PBMCs	10.9
3122	3122_Enrol_01_1_clearned.fcs	En	CT+CoP	FU+	Endo+	B Cells of PBMCs	11.5
3122	3122_1M_01_1_clearned.fcs	1M	CT+CoP	FU+	Endo+	B Cells of PBMCs	22
3123	3123_Enrol 020619_02_0_clearned.fcs	En	Uninf	FU-	2	B Cells of PBMCs	11.8
3123	3123_1M 020619_02_0_clearned.fcs	1M	Uninf	FU-	2	B Cells of PBMCs	13.5
3124	3124_Enrol_12_1_clearned.fcs	En	CT+CoP	2	Endo+	B Cells of PBMCs	5.64
3124	3124_1M_12_1_clearned.fcs	1M	CT+CoP	2	Endo+	B Cells of PBMCs	9.88
3127	3127_Enrol 020619_02_0_clearned.fcs	En	Uninf	FU-	2	B Cells of PBMCs	10.5
3127	3127_1M 020619_02_0_clearned.fcs	1M	Uninf	FU-	2	B Cells of PBMCs	9.46
3133	3133_Enrol_08_1_clearned.fcs	En	CT+CoP	FU+	Endo+	B Cells of PBMCs	15.6
3133	3133_1M_16_1_clearned.fcs	1M	CT+CoP	FU+	Endo+	B Cells of PBMCs	12.2
3134	3134_Enrol_14_1_clearned.fcs	En	CT+	FU+	Endo-	B Cells of PBMCs	17.7
3134	3134_1M_15_1_clearned.fcs	1M	CT+	FU+	Endo-	B Cells of PBMCs	13.7
3136	3136_Enrol_12_1_clearned.fcs	En	CT+CoP	FU+	Endo-	B Cells of PBMCs	6.73
3136	3136_1M_12_1_clearned.fcs	1M	CT+CoP	FU+	Endo-	B Cells of PBMCs	4.35
3141	3141_Enrol_02_1_clearned.fcs	En	CT+CoP	FU+	Endo-	B Cells of PBMCs	12
3141	3141_1M_02_1_clearned.fcs	1M	CT+CoP	FU+	Endo-	B Cells of PBMCs	15.4
3150	3150_E 022019_01_0_clearned.fcs	En	Uninf	FU-	2	B Cells of PBMCs	10.8
3150	3150_1M 022019_01_0_clearned.fcs	1M	Uninf	FU-	2	B Cells of PBMCs	8.43
3151	Subject 3151_110917_01_1_clearned.fcs	En	CT+	FU+	Endo+	B Cells of PBMCs	12.6
3151	3151_FU_pos_1_month_16_1_clearned.fcs	1M	CT+	FU+	Endo+	B Cells of PBMCs	9.71
3152	3152_Enrol_15_1_clearned.fcs	En	CT+	FU+	Endo-	B Cells of PBMCs	12.1
3152	3152_1M_16_1_clearned.fcs	1M	CT+	FU+	Endo-	B Cells of PBMCs	16.1
3153	Subject 3153_110917_01_1_clearned.fcs	En	CT+	2	Endo-	B Cells of PBMCs	11.1
3154	3154_Enrol_16_1_clearned.fcs	En	CT+	FU+	Endo-	B Cells of PBMCs	16.1
3154	3154_1M_16_1_clearned.fcs	1M	CT+	FU+	Endo-	B Cells of PBMCs	19.3
3160	3160_E 022019_01_0_clearned.fcs	En	Uninf	FU-	2	B Cells of PBMCs	10.6
3160	3160_1M 022019_01_0_clearned.fcs	1M	Uninf	FU-	2	B Cells of PBMCs	10.6
3161	3161_Enrol_12_1_clearned.fcs	En	CT+CoP	2	Endo+	B Cells of PBMCs	12.4
3161	3161_1M_12_1_clearned.fcs	1M	CT+CoP	2	Endo+	B Cells of PBMCs	11.9
3164	Sample 3164_091417_07_1_clearned.fcs	En	CT+	FU-	Endo-	B Cells of PBMCs	10
3165	Sample 3165_091417_07_1_clearned.fcs	En	CT+	2	Endo+	B Cells of PBMCs	9.94
3169	Subject 3169_092217_08_1_clearned.fcs	En	CT+CoP	FU+	Endo-	B Cells of PBMCs	9.68
3170	3170_Enrol_08_1_clearned.fcs	En	CT+	FU+	Endo-	B Cells of PBMCs	11.8
3170	3170_1M_17_1_clearned.fcs	1M	CT+	FU+	Endo-	B Cells of PBMCs	11.3
3172	3172_Enrol_08_1_clearned.fcs	En	CT+	FU+	Endo+	B Cells of PBMCs	9.97
3172	3172_1M_14_1_clearned.fcs	1M	CT+	FU+	Endo+	B Cells of PBMCs	8.95
3174	3174_Enrol_14_1_clearned.fcs	En	CT+	FU+	Endo-	B Cells of PBMCs	10.1
3174	3174_1M_13_1_clearned.fcs	1M	CT+	FU+	Endo-	B Cells of PBMCs	7.6
3179	3179_Enrol_08_1_clearned.fcs	En	CT+	FU-	Endo+	B Cells of PBMCs	11.6
3179	3179_1M_14_1_clearned.fcs	1M	CT+	FU-	Endo+	B Cells of PBMCs	10.6
3183	3183_Enrol_02_1_clearned.fcs	En	CT+CoP	FU+	Endo-	B Cells of PBMCs	8.07
3183	3183_1M_03_1_clearned.fcs	1M	CT+CoP	FU+	Endo-	B Cells of PBMCs	9.16
3184	3184_Enrol_03_1_clearned.fcs	En	CT+CoP	FU+	Endo-	B Cells of PBMCs	8.45
3184	3184_1M_03_1_clearned.fcs	1M	CT+CoP	FU+	Endo-	B Cells of PBMCs	10
3197	3197_Enrol_14_1_clearned.fcs	En	CT+	FU+	Endo+	B Cells of PBMCs	8.73
3197	3197_1M_14_1_clearned.fcs	1M	CT+	FU+	Endo+	B Cells of PBMCs	8.65
3204	Subject 3204_110917_01_1_clearned.fcs	En	CT+	FU-	Endo-	B Cells of PBMCs	9.59
3206	3206_Enrol_03_1_clearned.fcs	En	CT+CoP	FU+	Endo-	B Cells of PBMCs	8.77
3206	3206_1M_03_1_clearned.fcs	1M	CT+CoP	FU+	Endo-	B Cells of PBMCs	7.47
3212	Sample 3212_090817_09_1_clearned.fcs	En	CT+CoP	2	Endo+	B Cells of PBMCs	11.5
3218	3218_Enrol_14_1_clearned.fcs	En	CT+	FU+	Endo+	B Cells of PBMCs	5.09
3218	3218_1M_14_1_clearned.fcs	1M	CT+	FU+	Endo+	B Cells of PBMCs	4.75
3219	Subject 3219_092217_08_1_clearned.fcs	En	CT+	FU-	Endo-	B Cells of PBMCs	13.5
3219	3219_FU_neg_1_month_14_1_clearned.fcs	1M	CT+	FU-	Endo-	B Cells of PBMCs	13.8
3221	3221_Enrol_03_1_clearned.fcs	En	CT+CoP	FU+	Endo-	B Cells of PBMCs	12
3221	3221_1M_03_1_clearned.fcs	1M	CT+CoP	FU+	Endo-	B Cells of PBMCs	11.6
3223	3223_Enrol_12_1_clearned.fcs	En	CT+CoP	FU-	Endo-	B Cells of PBMCs	7.38
3223	3223_1M_12_1_clearned.fcs	1M	CT+CoP	FU-	Endo-	B Cells of PBMCs	6.19
3225	3225_E 022019_01_0_clearned.fcs	En	Uninf	FU-	2	B Cells of PBMCs	10.7
3225	3225_1M 022019_01_0_clearned.fcs	1M	Uninf	FU-	2	B Cells of PBMCs	12.5
3226	3226_E 022019_01_0_clearned.fcs	En	Uninf	FU-	2	B Cells of PBMCs	11.9
3226	3226_1M 022019_01_0_clearned.fcs	1M	Uninf	FU-	2	B Cells of PBMCs	12.1
3228	3228_Enrol_13_1_clearned.fcs	En	CT+	FU+	Endo+	B Cells of PBMCs	3.56
3228	3228_1M_13_1_clearned.fcs	1M	CT+	FU+	Endo+	B Cells of PBMCs	14.1
3233	3233_E 022019_01_0_clearned.fcs	En	Uninf	FU-	2	B Cells of PBMCs	7.66
3233	3233_1M 022019_01_0_clearned.fcs	1M	Uninf	FU-	2	B Cells of PBMCs	6.95
3244	3244_E 022019_01_0_clearned.fcs	En	Uninf	FU-	2	B Cells of PBMCs	15.9
3244	3244_1M 022019_01_0_clearned.fcs	1M	Uninf	FU-	2	B Cells of PBMCs	7.8

## Sheet: Fig1D
PTID	File	Visit	Infection	FollowUp	Ascension	variable	value
3002	3002_Enrol_14_1_clearned.fcs	En	CT+	FU-	Endo-	CD4 of PBMCs	46.4
3002	3002_1M_14_1_clearned.fcs	1M	CT+	FU-	Endo-	CD4 of PBMCs	45.2
3011	3011_Enrol_14_1_clearned.fcs	En	CT+	FU-	Endo-	CD4 of PBMCs	51.3
3011	3011_1M_14_1_clearned.fcs	1M	CT+	FU-	Endo-	CD4 of PBMCs	48.7
3013	3013_Enrol_14_1_clearned.fcs	En	CT+	FU-	Endo-	CD4 of PBMCs	38.3
3013	3013_1M_15_1_clearned.fcs	1M	CT+	FU-	Endo-	CD4 of PBMCs	43.3
3014	Subject 3014_092217_08_1_clearned.fcs	En	CT+CoP	FU-	Endo-	CD4 of PBMCs	44.9
3014	3014_FU_neg_1_month_13_0_clearned.fcs	1M	CT+CoP	FU-	Endo-	CD4 of PBMCs	38.2
3015	3015_Enrol_16_1_clearned.fcs	En	CT+	FU-	Endo-	CD4 of PBMCs	30.4
3015	3015_1M_16_1_clearned.fcs	1M	CT+	FU-	Endo-	CD4 of PBMCs	30
3018	3018_Enrol_08_1_clearned.fcs	En	CT+CoP	FU-	Endo+	CD4 of PBMCs	44.3
3018	3018_1M_13_0_clearned.fcs	1M	CT+CoP	FU-	Endo+	CD4 of PBMCs	45.1
3022	3022_Enrol_13_1_clearned.fcs	En	CT+	FU+	Endo-	CD4 of PBMCs	35.2
3022	3022_1M_12_1_clearned.fcs	1M	CT+	FU+	Endo-	CD4 of PBMCs	36
3023	3023_Enrol_12_1_clearned.fcs	En	CT+CoP	FU-	Endo-	CD4 of PBMCs	43.8
3023	3023_1M_12_1_clearned.fcs	1M	CT+CoP	FU-	Endo-	CD4 of PBMCs	43.9
3024	3024_Enrol_14_1_clearned.fcs	En	CT+	FU+	Endo+	CD4 of PBMCs	31.4
3024	3024_1M_12_1_clearned.fcs	1M	CT+	FU+	Endo+	CD4 of PBMCs	32
3025	3025_Enrol_13_1_clearned.fcs	En	CT+	2	Endo+	CD4 of PBMCs	45.2
3025	3025_1M_14_1_clearned.fcs	1M	CT+	2	Endo+	CD4 of PBMCs	47.7
3026	Subject 3026_092217_08_1_clearned.fcs	En	CT+CoP	FU-	Endo+	CD4 of PBMCs	38.9
3027	3027_Enrol_14_1_clearned.fcs	En	CT+	FU+	Endo-	CD4 of PBMCs	34
3027	3027_1M_14_1_clearned.fcs	1M	CT+	FU+	Endo-	CD4 of PBMCs	36.3
3028	3-028 Enroll 020223_02_1_clearned.fcs	En	CT+	FU-	Endo+	CD4 of PBMCs	34.1
3028	3-028 1M 020223_02_1_clearned.fcs	1M	CT+	FU-	Endo+	CD4 of PBMCs	26.4
3033	3033_Enrol_14_1_clearned.fcs	En	CT+	FU-	Endo-	CD4 of PBMCs	42.6
3033	3033_1M_15_1_clearned.fcs	1M	CT+	FU-	Endo-	CD4 of PBMCs	38.5
3034	3034_Enrol_15_1_clearned.fcs	En	CT+	2	Endo+	CD4 of PBMCs	38
3034	3034_1M_15_1_clearned.fcs	1M	CT+	2	Endo+	CD4 of PBMCs	40.4
3038	3038_Enrol 020619_02_0_clearned.fcs	En	Uninf	FU-	2	CD4 of PBMCs	36.2
3038	3038_1M 020619_02_0_clearned.fcs	1M	Uninf	FU-	2	CD4 of PBMCs	37.4
3039	3039_Enrol_12_1_clearned.fcs	En	CT+CoP	FU-	Endo+	CD4 of PBMCs	38.5
3039	3039_1M_12_1_clearned.fcs	1M	CT+CoP	FU-	Endo+	CD4 of PBMCs	39.2
3040	3040_Enrol_16_1_clearned.fcs	En	CT+	FU-	Endo+	CD4 of PBMCs	42
3040	3040_1M_17_1_clearned.fcs	1M	CT+	FU-	Endo+	CD4 of PBMCs	32.3
3042	3042_Enrol_14_1_clearned.fcs	En	CT+	FU+	Endo-	CD4 of PBMCs	45.4
3042	3042_1M_15_1_clearned.fcs	1M	CT+	FU+	Endo-	CD4 of PBMCs	44.9
3044	3044_Enrol 020619_02_0_clearned.fcs	En	Uninf	FU-	2	CD4 of PBMCs	49.4
3044	3044_1M 020619_02_0_clearned.fcs	1M	Uninf	FU-	2	CD4 of PBMCs	48.6
3045	3045_Enrol_17_1_clearned.fcs	En	CT+	FU-	Endo+	CD4 of PBMCs	42.9
3045	3045_1M_12_1_clearned.fcs	1M	CT+	FU-	Endo+	CD4 of PBMCs	44.7
3055	3055_Enrol_12_0_clearned.fcs	En	CT+	FU-	Endo+	CD4 of PBMCs	44.4
3055	3055_1M_12_1_clearned.fcs	1M	CT+	FU-	Endo+	CD4 of PBMCs	42.3
3058	3-058 Enroll 020223_02_0_clearned.fcs	En	CT+	FU-	Endo-	CD4 of PBMCs	30.2
3058	3-058 1M 020223_02_0_clearned.fcs	1M	CT+	FU-	Endo-	CD4 of PBMCs	31.1
3061	3-061 Enroll_01_0_clearned.fcs	En	CT+	FU-	Endo-	CD4 of PBMCs	38.3
3061	3-061 1M_01_0_clearned.fcs	1M	CT+	FU-	Endo-	CD4 of PBMCs	38.3
3061	3-061 1M_01_1_clearned.fcs	1M	CT+	FU-	Endo-	CD4 of PBMCs	38.3
3062	3-062 Enroll 020223_01_0_clearned.fcs	En	CT+	FU-	Endo+	CD4 of PBMCs	37.6
3062	3-062 1M 020223_02_0_clearned.fcs	1M	CT+	FU-	Endo+	CD4 of PBMCs	44.6
3063	3063_Enrol_13_1_clearned.fcs	En	CT+	FU+	Endo+	CD4 of PBMCs	42.1
3063	3063_1M_14_1_clearned.fcs	1M	CT+	FU+	Endo+	CD4 of PBMCs	47.6
3064	3-064 Enroll_01_0_clearned.fcs	En	CT+	FU+	Endo+	CD4 of PBMCs	22.4
3065	3-065 Enroll 020223_02_0_clearned.fcs	En	CT+	FU-	Endo+	CD4 of PBMCs	36.3
3065	3-065 1Ml 020223_02_0_clearned.fcs	1M	CT+	FU-	Endo+	CD4 of PBMCs	40.5
3067	Sample 3067_090817_08_1_clearned.fcs	En	CT+	FU-	Endo-	CD4 of PBMCs	48
3067	3067_FU_neg_1_month_12_1_clearned.fcs	1M	CT+	FU-	Endo-	CD4 of PBMCs	46.8
3070	3070_Enrol 020619_02_0_clearned.fcs	En	Uninf	FU-	2	CD4 of PBMCs	49.5
3070	3070_1M 020619_02_0_clearned.fcs	1M	Uninf	FU-	2	CD4 of PBMCs	52.4
3071	3071_Enrol_12_1_clearned.fcs	En	CT+CoP	FU+	Endo+	CD4 of PBMCs	39.3
3071	3071_1M_12_1_clearned.fcs	1M	CT+CoP	FU+	Endo+	CD4 of PBMCs	40.5
3078	3078_Enrol_14_1_clearned.fcs	En	CT+	FU+	Endo-	CD4 of PBMCs	41.8
3078	3078_1M_14_1_clearned.fcs	1M	CT+	FU+	Endo-	CD4 of PBMCs	42.4
3081	3081_Enrol_12_1_clearned.fcs	En	CT+CoP	FU+	Endo-	CD4 of PBMCs	45.7
3081	3081_1M_12_1_clearned.fcs	1M	CT+CoP	FU+	Endo-	CD4 of PBMCs	46
3085	3-085 Enroll_01_0_clearned.fcs	En	CT+	FU+	Endo-	CD4 of PBMCs	13.9
3085	3-085 1M_01_0_clearned.fcs	1M	CT+	FU+	Endo-	CD4 of PBMCs	17.6
3089	3089_Enrol_12_1_clearned.fcs	En	CT+CoP	2	Endo+	CD4 of PBMCs	42.5
3089	3089_1M_12_1_clearned.fcs	1M	CT+CoP	2	Endo+	CD4 of PBMCs	43.5
3091	3091_Enrol_12_1_clearned.fcs	En	CT+CoP	2	Endo-	CD4 of PBMCs	47.6
3091	3091_1M_12_1_clearned.fcs	1M	CT+CoP	2	Endo-	CD4 of PBMCs	46.8
3093	3093_Enrol 020619_02_0_clearned.fcs	En	Uninf	FU-	2	CD4 of PBMCs	46.9
3093	3093_1M 020619_02_0_clearned.fcs	1M	Uninf	FU-	2	CD4 of PBMCs	49.9
3095	Subject 3095_092217_08_1_clearned.fcs	En	CT+	FU+	Endo+	CD4 of PBMCs	39.6
3095	3095_FU_pos_1_month_14_1_clearned.fcs	1M	CT+	FU+	Endo+	CD4 of PBMCs	39.6
3100	3100_Enrol_01_1_clearned.fcs	En	CT+	FU-	Endo-	CD4 of PBMCs	42
3100	3100_1M_13_1_clearned.fcs	1M	CT+	FU-	Endo-	CD4 of PBMCs	34.7
3103	Subject 3101_110917_01_1_clearned.fcs	En	CT+	FU+	Endo-	CD4 of PBMCs	43.3
3103	3103_FU_pos_1_month_15_1_clearned.fcs	1M	CT+	FU+	Endo-	CD4 of PBMCs	40.1
3111	3111_Enrol_12_1_clearned.fcs	En	CT+CoP	FU-	Endo+	CD4 of PBMCs	47.3
3111	3111_1M_12_1_clearned.fcs	1M	CT+CoP	FU-	Endo+	CD4 of PBMCs	42.9
3112	3112_Enrol_07_1_clearned.fcs	En	CT+CoP	FU+	Endo-	CD4 of PBMCs	36.4
3112	3112_1M_14_1_clearned.fcs	1M	CT+CoP	FU+	Endo-	CD4 of PBMCs	28.7
3114	3114_Enrol_12_1_clearned.fcs	En	CT+CoP	FU-	Endo-	CD4 of PBMCs	42.1
3114	3114_1M_12_1_clearned.fcs	1M	CT+CoP	FU-	Endo-	CD4 of PBMCs	36.6
3115	3115_Enrol_15_1_clearned.fcs	En	CT+	FU+	Endo-	CD4 of PBMCs	44.8
3115	3115_1M_15_1_clearned.fcs	1M	CT+	FU+	Endo-	CD4 of PBMCs	43.5
3120	3120_Enrol_12_1_clearned.fcs	En	CT+CoP	FU-	Endo-	CD4 of PBMCs	29.7
3122	3122_Enrol_01_1_clearned.fcs	En	CT+CoP	FU+	Endo+	CD4 of PBMCs	26.5
3122	3122_1M_01_1_clearned.fcs	1M	CT+CoP	FU+	Endo+	CD4 of PBMCs	27.8
3123	3123_Enrol 020619_02_0_clearned.fcs	En	Uninf	FU-	2	CD4 of PBMCs	32.3
3123	3123_1M 020619_02_0_clearned.fcs	1M	Uninf	FU-	2	CD4 of PBMCs	31.9
3124	3124_Enrol_12_1_clearned.fcs	En	CT+CoP	2	Endo+	CD4 of PBMCs	38.4
3124	3124_1M_12_1_clearned.fcs	1M	CT+CoP	2	Endo+	CD4 of PBMCs	34.9
3127	3127_Enrol 020619_02_0_clearned.fcs	En	Uninf	FU-	2	CD4 of PBMCs	44.2
3127	3127_1M 020619_02_0_clearned.fcs	1M	Uninf	FU-	2	CD4 of PBMCs	45.7
3133	3133_Enrol_08_1_clearned.fcs	En	CT+CoP	FU+	Endo+	CD4 of PBMCs	26.3
3133	3133_1M_16_1_clearned.fcs	1M	CT+CoP	FU+	Endo+	CD4 of PBMCs	35.3
3134	3134_Enrol_14_1_clearned.fcs	En	CT+	FU+	Endo-	CD4 of PBMCs	30.8
3134	3134_1M_15_1_clearned.fcs	1M	CT+	FU+	Endo-	CD4 of PBMCs	29.5
3136	3136_Enrol_12_1_clearned.fcs	En	CT+CoP	FU+	Endo-	CD4 of PBMCs	41.8
3136	3136_1M_12_1_clearned.fcs	1M	CT+CoP	FU+	Endo-	CD4 of PBMCs	51.8
3141	3141_Enrol_02_1_clearned.fcs	En	CT+CoP	FU+	Endo-	CD4 of PBMCs	32.9
3141	3141_1M_02_1_clearned.fcs	1M	CT+CoP	FU+	Endo-	CD4 of PBMCs	31.8
3150	3150_E 022019_01_0_clearned.fcs	En	Uninf	FU-	2	CD4 of PBMCs	52.7
3150	3150_1M 022019_01_0_clearned.fcs	1M	Uninf	FU-	2	CD4 of PBMCs	48.2
3151	Subject 3151_110917_01_1_clearned.fcs	En	CT+	FU+	Endo+	CD4 of PBMCs	45.2
3151	3151_FU_pos_1_month_16_1_clearned.fcs	1M	CT+	FU+	Endo+	CD4 of PBMCs	43.9
3152	3152_Enrol_15_1_clearned.fcs	En	CT+	FU+	Endo-	CD4 of PBMCs	29.7
3152	3152_1M_16_1_clearned.fcs	1M	CT+	FU+	Endo-	CD4 of PBMCs	33.1
3153	Subject 3153_110917_01_1_clearned.fcs	En	CT+	2	Endo-	CD4 of PBMCs	39.5
3154	3154_Enrol_16_1_clearned.fcs	En	CT+	FU+	Endo-	CD4 of PBMCs	32.4
3154	3154_1M_16_1_clearned.fcs	1M	CT+	FU+	Endo-	CD4 of PBMCs	30
3160	3160_E 022019_01_0_clearned.fcs	En	Uninf	FU-	2	CD4 of PBMCs	40.6
3160	3160_1M 022019_01_0_clearned.fcs	1M	Uninf	FU-	2	CD4 of PBMCs	39.2
3161	3161_Enrol_12_1_clearned.fcs	En	CT+CoP	2	Endo+	CD4 of PBMCs	38.1
3161	3161_1M_12_1_clearned.fcs	1M	CT+CoP	2	Endo+	CD4 of PBMCs	44.6
3164	Sample 3164_091417_07_1_clearned.fcs	En	CT+	FU-	Endo-	CD4 of PBMCs	33.3
3165	Sample 3165_091417_07_1_clearned.fcs	En	CT+	2	Endo+	CD4 of PBMCs	28.4
3169	Subject 3169_092217_08_1_clearned.fcs	En	CT+CoP	FU+	Endo-	CD4 of PBMCs	44.7
3170	3170_Enrol_08_1_clearned.fcs	En	CT+	FU+	Endo-	CD4 of PBMCs	47.8
3170	3170_1M_17_1_clearned.fcs	1M	CT+	FU+	Endo-	CD4 of PBMCs	52.8
3172	3172_Enrol_08_1_clearned.fcs	En	CT+	FU+	Endo+	CD4 of PBMCs	36.9
3172	3172_1M_14_1_clearned.fcs	1M	CT+	FU+	Endo+	CD4 of PBMCs	37.9
3174	3174_Enrol_14_1_clearned.fcs	En	CT+	FU+	Endo-	CD4 of PBMCs	35.8
3174	3174_1M_13_1_clearned.fcs	1M	CT+	FU+	Endo-	CD4 of PBMCs	28.3
3179	3179_Enrol_08_1_clearned.fcs	En	CT+	FU-	Endo+	CD4 of PBMCs	41.9
3179	3179_1M_14_1_clearned.fcs	1M	CT+	FU-	Endo+	CD4 of PBMCs	40.3
3183	3183_Enrol_02_1_clearned.fcs	En	CT+CoP	FU+	Endo-	CD4 of PBMCs	41.4
3183	3183_1M_03_1_clearned.fcs	1M	CT+CoP	FU+	Endo-	CD4 of PBMCs	36.6
3184	3184_Enrol_03_1_clearned.fcs	En	CT+CoP	FU+	Endo-	CD4 of PBMCs	40.2
3184	3184_1M_03_1_clearned.fcs	1M	CT+CoP	FU+	Endo-	CD4 of PBMCs	37.8
3197	3197_Enrol_14_1_clearned.fcs	En	CT+	FU+	Endo+	CD4 of PBMCs	43.2
3197	3197_1M_14_1_clearned.fcs	1M	CT+	FU+	Endo+	CD4 of PBMCs	44.1
3204	Subject 3204_110917_01_1_clearned.fcs	En	CT+	FU-	Endo-	CD4 of PBMCs	46.9
3206	3206_Enrol_03_1_clearned.fcs	En	CT+CoP	FU+	Endo-	CD4 of PBMCs	54.1
3206	3206_1M_03_1_clearned.fcs	1M	CT+CoP	FU+	Endo-	CD4 of PBMCs	42.7
3212	Sample 3212_090817_09_1_clearned.fcs	En	CT+CoP	2	Endo+	CD4 of PBMCs	50.1
3218	3218_Enrol_14_1_clearned.fcs	En	CT+	FU+	Endo+	CD4 of PBMCs	43.5
3218	3218_1M_14_1_clearned.fcs	1M	CT+	FU+	Endo+	CD4 of PBMCs	39.8
3219	Subject 3219_092217_08_1_clearned.fcs	En	CT+	FU-	Endo-	CD4 of PBMCs	32.1
3219	3219_FU_neg_1_month_14_1_clearned.fcs	1M	CT+	FU-	Endo-	CD4 of PBMCs	28.8
3221	3221_Enrol_03_1_clearned.fcs	En	CT+CoP	FU+	Endo-	CD4 of PBMCs	44.2
3221	3221_1M_03_1_clearned.fcs	1M	CT+CoP	FU+	Endo-	CD4 of PBMCs	47.1
3223	3223_Enrol_12_1_clearned.fcs	En	CT+CoP	FU-	Endo-	CD4 of PBMCs	38.1
3223	3223_1M_12_1_clearned.fcs	1M	CT+CoP	FU-	Endo-	CD4 of PBMCs	37.3
3225	3225_E 022019_01_0_clearned.fcs	En	Uninf	FU-	2	CD4 of PBMCs	46.5
3225	3225_1M 022019_01_0_clearned.fcs	1M	Uninf	FU-	2	CD4 of PBMCs	42.3
3226	3226_E 022019_01_0_clearned.fcs	En	Uninf	FU-	2	CD4 of PBMCs	38.6
3226	3226_1M 022019_01_0_clearned.fcs	1M	Uninf	FU-	2	CD4 of PBMCs	38
3228	3228_Enrol_13_1_clearned.fcs	En	CT+	FU+	Endo+	CD4 of PBMCs	42.8
3228	3228_1M_13_1_clearned.fcs	1M	CT+	FU+	Endo+	CD4 of PBMCs	31.6
3233	3233_E 022019_01_0_clearned.fcs	En	Uninf	FU-	2	CD4 of PBMCs	25.6
3233	3233_1M 022019_01_0_clearned.fcs	1M	Uninf	FU-	2	CD4 of PBMCs	21.9
3244	3244_E 022019_01_0_clearned.fcs	En	Uninf	FU-	2	CD4 of PBMCs	30.7
3244	3244_1M 022019_01_0_clearned.fcs	1M	Uninf	FU-	2	CD4 of PBMCs	39

## Sheet: Fig1E
PTID	File	Visit	Infection	FollowUp	Ascension	variable	value
3002	3002_Enrol_14_1_clearned.fcs	En	CT+	FU-	Endo-	CD8 of PBMCs	16.5
3002	3002_1M_14_1_clearned.fcs	1M	CT+	FU-	Endo-	CD8 of PBMCs	19.2
3011	3011_Enrol_14_1_clearned.fcs	En	CT+	FU-	Endo-	CD8 of PBMCs	21.4
3011	3011_1M_14_1_clearned.fcs	1M	CT+	FU-	Endo-	CD8 of PBMCs	20
3013	3013_Enrol_14_1_clearned.fcs	En	CT+	FU-	Endo-	CD8 of PBMCs	29.4
3013	3013_1M_15_1_clearned.fcs	1M	CT+	FU-	Endo-	CD8 of PBMCs	28.8
3014	Subject 3014_092217_08_1_clearned.fcs	En	CT+CoP	FU-	Endo-	CD8 of PBMCs	21.5
3014	3014_FU_neg_1_month_13_0_clearned.fcs	1M	CT+CoP	FU-	Endo-	CD8 of PBMCs	19.4
3015	3015_Enrol_16_1_clearned.fcs	En	CT+	FU-	Endo-	CD8 of PBMCs	15
3015	3015_1M_16_1_clearned.fcs	1M	CT+	FU-	Endo-	CD8 of PBMCs	13.3
3018	3018_Enrol_08_1_clearned.fcs	En	CT+CoP	FU-	Endo+	CD8 of PBMCs	16.9
3018	3018_1M_13_0_clearned.fcs	1M	CT+CoP	FU-	Endo+	CD8 of PBMCs	16.3
3022	3022_Enrol_13_1_clearned.fcs	En	CT+	FU+	Endo-	CD8 of PBMCs	26.4
3022	3022_1M_12_1_clearned.fcs	1M	CT+	FU+	Endo-	CD8 of PBMCs	27.4
3023	3023_Enrol_12_1_clearned.fcs	En	CT+CoP	FU-	Endo-	CD8 of PBMCs	32.5
3023	3023_1M_12_1_clearned.fcs	1M	CT+CoP	FU-	Endo-	CD8 of PBMCs	28.6
3024	3024_Enrol_14_1_clearned.fcs	En	CT+	FU+	Endo+	CD8 of PBMCs	16
3024	3024_1M_12_1_clearned.fcs	1M	CT+	FU+	Endo+	CD8 of PBMCs	13.3
3025	3025_Enrol_13_1_clearned.fcs	En	CT+	2	Endo+	CD8 of PBMCs	20.5
3025	3025_1M_14_1_clearned.fcs	1M	CT+	2	Endo+	CD8 of PBMCs	23
3026	Subject 3026_092217_08_1_clearned.fcs	En	CT+CoP	FU-	Endo+	CD8 of PBMCs	34.1
3027	3027_Enrol_14_1_clearned.fcs	En	CT+	FU+	Endo-	CD8 of PBMCs	21.5
3027	3027_1M_14_1_clearned.fcs	1M	CT+	FU+	Endo-	CD8 of PBMCs	23.8
3028	3-028 Enroll 020223_02_1_clearned.fcs	En	CT+	FU-	Endo+	CD8 of PBMCs	20.3
3028	3-028 1M 020223_02_1_clearned.fcs	1M	CT+	FU-	Endo+	CD8 of PBMCs	17.3
3033	3033_Enrol_14_1_clearned.fcs	En	CT+	FU-	Endo-	CD8 of PBMCs	27.8
3033	3033_1M_15_1_clearned.fcs	1M	CT+	FU-	Endo-	CD8 of PBMCs	27
3034	3034_Enrol_15_1_clearned.fcs	En	CT+	2	Endo+	CD8 of PBMCs	20.6
3034	3034_1M_15_1_clearned.fcs	1M	CT+	2	Endo+	CD8 of PBMCs	20.8
3038	3038_Enrol 020619_02_0_clearned.fcs	En	Uninf	FU-	2	CD8 of PBMCs	33.6
3038	3038_1M 020619_02_0_clearned.fcs	1M	Uninf	FU-	2	CD8 of PBMCs	30.1
3039	3039_Enrol_12_1_clearned.fcs	En	CT+CoP	FU-	Endo+	CD8 of PBMCs	19.8
3039	3039_1M_12_1_clearned.fcs	1M	CT+CoP	FU-	Endo+	CD8 of PBMCs	20.3
3040	3040_Enrol_16_1_clearned.fcs	En	CT+	FU-	Endo+	CD8 of PBMCs	26.5
3040	3040_1M_17_1_clearned.fcs	1M	CT+	FU-	Endo+	CD8 of PBMCs	29.8
3042	3042_Enrol_14_1_clearned.fcs	En	CT+	FU+	Endo-	CD8 of PBMCs	20.2
3042	3042_1M_15_1_clearned.fcs	1M	CT+	FU+	Endo-	CD8 of PBMCs	17.2
3044	3044_Enrol 020619_02_0_clearned.fcs	En	Uninf	FU-	2	CD8 of PBMCs	19.5
3044	3044_1M 020619_02_0_clearned.fcs	1M	Uninf	FU-	2	CD8 of PBMCs	20.4
3045	3045_Enrol_17_1_clearned.fcs	En	CT+	FU-	Endo+	CD8 of PBMCs	24.5
3045	3045_1M_12_1_clearned.fcs	1M	CT+	FU-	Endo+	CD8 of PBMCs	23.8
3055	3055_Enrol_12_0_clearned.fcs	En	CT+	FU-	Endo+	CD8 of PBMCs	22
3055	3055_1M_12_1_clearned.fcs	1M	CT+	FU-	Endo+	CD8 of PBMCs	21.3
3058	3-058 Enroll 020223_02_0_clearned.fcs	En	CT+	FU-	Endo-	CD8 of PBMCs	14
3058	3-058 1M 020223_02_0_clearned.fcs	1M	CT+	FU-	Endo-	CD8 of PBMCs	15.8
3061	3-061 Enroll_01_0_clearned.fcs	En	CT+	FU-	Endo-	CD8 of PBMCs	22.7
3061	3-061 1M_01_0_clearned.fcs	1M	CT+	FU-	Endo-	CD8 of PBMCs	24.2
3061	3-061 1M_01_1_clearned.fcs	1M	CT+	FU-	Endo-	CD8 of PBMCs	24.2
3062	3-062 Enroll 020223_01_0_clearned.fcs	En	CT+	FU-	Endo+	CD8 of PBMCs	21.7
3062	3-062 1M 020223_02_0_clearned.fcs	1M	CT+	FU-	Endo+	CD8 of PBMCs	23
3063	3063_Enrol_13_1_clearned.fcs	En	CT+	FU+	Endo+	CD8 of PBMCs	9.85
3063	3063_1M_14_1_clearned.fcs	1M	CT+	FU+	Endo+	CD8 of PBMCs	12.1
3064	3-064 Enroll_01_0_clearned.fcs	En	CT+	FU+	Endo+	CD8 of PBMCs	18.3
3065	3-065 Enroll 020223_02_0_clearned.fcs	En	CT+	FU-	Endo+	CD8 of PBMCs	14.8
3065	3-065 1Ml 020223_02_0_clearned.fcs	1M	CT+	FU-	Endo+	CD8 of PBMCs	15.2
3067	Sample 3067_090817_08_1_clearned.fcs	En	CT+	FU-	Endo-	CD8 of PBMCs	24.6
3067	3067_FU_neg_1_month_12_1_clearned.fcs	1M	CT+	FU-	Endo-	CD8 of PBMCs	23.1
3070	3070_Enrol 020619_02_0_clearned.fcs	En	Uninf	FU-	2	CD8 of PBMCs	21.5
3070	3070_1M 020619_02_0_clearned.fcs	1M	Uninf	FU-	2	CD8 of PBMCs	21.7
3071	3071_Enrol_12_1_clearned.fcs	En	CT+CoP	FU+	Endo+	CD8 of PBMCs	21.8
3071	3071_1M_12_1_clearned.fcs	1M	CT+CoP	FU+	Endo+	CD8 of PBMCs	20.6
3078	3078_Enrol_14_1_clearned.fcs	En	CT+	FU+	Endo-	CD8 of PBMCs	22.8
3078	3078_1M_14_1_clearned.fcs	1M	CT+	FU+	Endo-	CD8 of PBMCs	22.4
3081	3081_Enrol_12_1_clearned.fcs	En	CT+CoP	FU+	Endo-	CD8 of PBMCs	15.3
3081	3081_1M_12_1_clearned.fcs	1M	CT+CoP	FU+	Endo-	CD8 of PBMCs	16.8
3085	3-085 Enroll_01_0_clearned.fcs	En	CT+	FU+	Endo-	CD8 of PBMCs	15
3085	3-085 1M_01_0_clearned.fcs	1M	CT+	FU+	Endo-	CD8 of PBMCs	15.8
3089	3089_Enrol_12_1_clearned.fcs	En	CT+CoP	2	Endo+	CD8 of PBMCs	22
3089	3089_1M_12_1_clearned.fcs	1M	CT+CoP	2	Endo+	CD8 of PBMCs	21.7
3091	3091_Enrol_12_1_clearned.fcs	En	CT+CoP	2	Endo-	CD8 of PBMCs	20.1
3091	3091_1M_12_1_clearned.fcs	1M	CT+CoP	2	Endo-	CD8 of PBMCs	20.4
3093	3093_Enrol 020619_02_0_clearned.fcs	En	Uninf	FU-	2	CD8 of PBMCs	14.3
3093	3093_1M 020619_02_0_clearned.fcs	1M	Uninf	FU-	2	CD8 of PBMCs	15.5
3095	Subject 3095_092217_08_1_clearned.fcs	En	CT+	FU+	Endo+	CD8 of PBMCs	17.8
3095	3095_FU_pos_1_month_14_1_clearned.fcs	1M	CT+	FU+	Endo+	CD8 of PBMCs	16.2
3100	3100_Enrol_01_1_clearned.fcs	En	CT+	FU-	Endo-	CD8 of PBMCs	24.9
3100	3100_1M_13_1_clearned.fcs	1M	CT+	FU-	Endo-	CD8 of PBMCs	21.9
3103	Subject 3101_110917_01_1_clearned.fcs	En	CT+	FU+	Endo-	CD8 of PBMCs	10.9
3103	3103_FU_pos_1_month_15_1_clearned.fcs	1M	CT+	FU+	Endo-	CD8 of PBMCs	10.2
3111	3111_Enrol_12_1_clearned.fcs	En	CT+CoP	FU-	Endo+	CD8 of PBMCs	19.6
3111	3111_1M_12_1_clearned.fcs	1M	CT+CoP	FU-	Endo+	CD8 of PBMCs	16.8
3112	3112_Enrol_07_1_clearned.fcs	En	CT+CoP	FU+	Endo-	CD8 of PBMCs	15.8
3112	3112_1M_14_1_clearned.fcs	1M	CT+CoP	FU+	Endo-	CD8 of PBMCs	12.8
3114	3114_Enrol_12_1_clearned.fcs	En	CT+CoP	FU-	Endo-	CD8 of PBMCs	19.4
3114	3114_1M_12_1_clearned.fcs	1M	CT+CoP	FU-	Endo-	CD8 of PBMCs	16.2
3115	3115_Enrol_15_1_clearned.fcs	En	CT+	FU+	Endo-	CD8 of PBMCs	24.8
3115	3115_1M_15_1_clearned.fcs	1M	CT+	FU+	Endo-	CD8 of PBMCs	22.2
3120	3120_Enrol_12_1_clearned.fcs	En	CT+CoP	FU-	Endo-	CD8 of PBMCs	21.8
3122	3122_Enrol_01_1_clearned.fcs	En	CT+CoP	FU+	Endo+	CD8 of PBMCs	28.8
3122	3122_1M_01_1_clearned.fcs	1M	CT+CoP	FU+	Endo+	CD8 of PBMCs	28.7
3123	3123_Enrol 020619_02_0_clearned.fcs	En	Uninf	FU-	2	CD8 of PBMCs	27.3
3123	3123_1M 020619_02_0_clearned.fcs	1M	Uninf	FU-	2	CD8 of PBMCs	24.9
3124	3124_Enrol_12_1_clearned.fcs	En	CT+CoP	2	Endo+	CD8 of PBMCs	28.3
3124	3124_1M_12_1_clearned.fcs	1M	CT+CoP	2	Endo+	CD8 of PBMCs	26.9
3127	3127_Enrol 020619_02_0_clearned.fcs	En	Uninf	FU-	2	CD8 of PBMCs	21.4
3127	3127_1M 020619_02_0_clearned.fcs	1M	Uninf	FU-	2	CD8 of PBMCs	20.5
3133	3133_Enrol_08_1_clearned.fcs	En	CT+CoP	FU+	Endo+	CD8 of PBMCs	19.7
3133	3133_1M_16_1_clearned.fcs	1M	CT+CoP	FU+	Endo+	CD8 of PBMCs	25.9
3134	3134_Enrol_14_1_clearned.fcs	En	CT+	FU+	Endo-	CD8 of PBMCs	18.1
3134	3134_1M_15_1_clearned.fcs	1M	CT+	FU+	Endo-	CD8 of PBMCs	28.3
3136	3136_Enrol_12_1_clearned.fcs	En	CT+CoP	FU+	Endo-	CD8 of PBMCs	10.7
3136	3136_1M_12_1_clearned.fcs	1M	CT+CoP	FU+	Endo-	CD8 of PBMCs	21.4
3141	3141_Enrol_02_1_clearned.fcs	En	CT+CoP	FU+	Endo-	CD8 of PBMCs	19.4
3141	3141_1M_02_1_clearned.fcs	1M	CT+CoP	FU+	Endo-	CD8 of PBMCs	18.5
3150	3150_E 022019_01_0_clearned.fcs	En	Uninf	FU-	2	CD8 of PBMCs	21
3150	3150_1M 022019_01_0_clearned.fcs	1M	Uninf	FU-	2	CD8 of PBMCs	21.7
3151	Subject 3151_110917_01_1_clearned.fcs	En	CT+	FU+	Endo+	CD8 of PBMCs	26
3151	3151_FU_pos_1_month_16_1_clearned.fcs	1M	CT+	FU+	Endo+	CD8 of PBMCs	27.7
3152	3152_Enrol_15_1_clearned.fcs	En	CT+	FU+	Endo-	CD8 of PBMCs	22
3152	3152_1M_16_1_clearned.fcs	1M	CT+	FU+	Endo-	CD8 of PBMCs	23.3
3153	Subject 3153_110917_01_1_clearned.fcs	En	CT+	2	Endo-	CD8 of PBMCs	19.4
3154	3154_Enrol_16_1_clearned.fcs	En	CT+	FU+	Endo-	CD8 of PBMCs	16.8
3154	3154_1M_16_1_clearned.fcs	1M	CT+	FU+	Endo-	CD8 of PBMCs	11.5
3160	3160_E 022019_01_0_clearned.fcs	En	Uninf	FU-	2	CD8 of PBMCs	25
3160	3160_1M 022019_01_0_clearned.fcs	1M	Uninf	FU-	2	CD8 of PBMCs	24.7
3161	3161_Enrol_12_1_clearned.fcs	En	CT+CoP	2	Endo+	CD8 of PBMCs	21.7
3161	3161_1M_12_1_clearned.fcs	1M	CT+CoP	2	Endo+	CD8 of PBMCs	18.8
3164	Sample 3164_091417_07_1_clearned.fcs	En	CT+	FU-	Endo-	CD8 of PBMCs	30.6
3165	Sample 3165_091417_07_1_clearned.fcs	En	CT+	2	Endo+	CD8 of PBMCs	39.5
3169	Subject 3169_092217_08_1_clearned.fcs	En	CT+CoP	FU+	Endo-	CD8 of PBMCs	20
3170	3170_Enrol_08_1_clearned.fcs	En	CT+	FU+	Endo-	CD8 of PBMCs	19.8
3170	3170_1M_17_1_clearned.fcs	1M	CT+	FU+	Endo-	CD8 of PBMCs	20.7
3172	3172_Enrol_08_1_clearned.fcs	En	CT+	FU+	Endo+	CD8 of PBMCs	29.3
3172	3172_1M_14_1_clearned.fcs	1M	CT+	FU+	Endo+	CD8 of PBMCs	28.4
3174	3174_Enrol_14_1_clearned.fcs	En	CT+	FU+	Endo-	CD8 of PBMCs	22.7
3174	3174_1M_13_1_clearned.fcs	1M	CT+	FU+	Endo-	CD8 of PBMCs	27
3179	3179_Enrol_08_1_clearned.fcs	En	CT+	FU-	Endo+	CD8 of PBMCs	27.9
3179	3179_1M_14_1_clearned.fcs	1M	CT+	FU-	Endo+	CD8 of PBMCs	27.4
3183	3183_Enrol_02_1_clearned.fcs	En	CT+CoP	FU+	Endo-	CD8 of PBMCs	30.9
3183	3183_1M_03_1_clearned.fcs	1M	CT+CoP	FU+	Endo-	CD8 of PBMCs	29.9
3184	3184_Enrol_03_1_clearned.fcs	En	CT+CoP	FU+	Endo-	CD8 of PBMCs	33.1
3184	3184_1M_03_1_clearned.fcs	1M	CT+CoP	FU+	Endo-	CD8 of PBMCs	34
3197	3197_Enrol_14_1_clearned.fcs	En	CT+	FU+	Endo+	CD8 of PBMCs	23.4
3197	3197_1M_14_1_clearned.fcs	1M	CT+	FU+	Endo+	CD8 of PBMCs	26.2
3204	Subject 3204_110917_01_1_clearned.fcs	En	CT+	FU-	Endo-	CD8 of PBMCs	15.2
3206	3206_Enrol_03_1_clearned.fcs	En	CT+CoP	FU+	Endo-	CD8 of PBMCs	17.6
3206	3206_1M_03_1_clearned.fcs	1M	CT+CoP	FU+	Endo-	CD8 of PBMCs	21
3212	Sample 3212_090817_09_1_clearned.fcs	En	CT+CoP	2	Endo+	CD8 of PBMCs	18.6
3218	3218_Enrol_14_1_clearned.fcs	En	CT+	FU+	Endo+	CD8 of PBMCs	19.5
3218	3218_1M_14_1_clearned.fcs	1M	CT+	FU+	Endo+	CD8 of PBMCs	20.7
3219	Subject 3219_092217_08_1_clearned.fcs	En	CT+	FU-	Endo-	CD8 of PBMCs	29.2
3219	3219_FU_neg_1_month_14_1_clearned.fcs	1M	CT+	FU-	Endo-	CD8 of PBMCs	30.2
3221	3221_Enrol_03_1_clearned.fcs	En	CT+CoP	FU+	Endo-	CD8 of PBMCs	16.8
3221	3221_1M_03_1_clearned.fcs	1M	CT+CoP	FU+	Endo-	CD8 of PBMCs	16.8
3223	3223_Enrol_12_1_clearned.fcs	En	CT+CoP	FU-	Endo-	CD8 of PBMCs	15.8
3223	3223_1M_12_1_clearned.fcs	1M	CT+CoP	FU-	Endo-	CD8 of PBMCs	19.3
3225	3225_E 022019_01_0_clearned.fcs	En	Uninf	FU-	2	CD8 of PBMCs	25.2
3225	3225_1M 022019_01_0_clearned.fcs	1M	Uninf	FU-	2	CD8 of PBMCs	21.2
3226	3226_E 022019_01_0_clearned.fcs	En	Uninf	FU-	2	CD8 of PBMCs	24
3226	3226_1M 022019_01_0_clearned.fcs	1M	Uninf	FU-	2	CD8 of PBMCs	23.1
3228	3228_Enrol_13_1_clearned.fcs	En	CT+	FU+	Endo+	CD8 of PBMCs	27.8
3228	3228_1M_13_1_clearned.fcs	1M	CT+	FU+	Endo+	CD8 of PBMCs	23.7
3233	3233_E 022019_01_0_clearned.fcs	En	Uninf	FU-	2	CD8 of PBMCs	43.2
3233	3233_1M 022019_01_0_clearned.fcs	1M	Uninf	FU-	2	CD8 of PBMCs	42.3
3244	3244_E 022019_01_0_clearned.fcs	En	Uninf	FU-	2	CD8 of PBMCs	21.4
3244	3244_1M 022019_01_0_clearned.fcs	1M	Uninf	FU-	2	CD8 of PBMCs	27.7

## Sheet: Fig1F
PTID	File	Visit	Infection	FollowUp	Ascension	variable	value
3002	3002_Enrol_14_1_clearned.fcs	En	CT+	FU-	Endo-	Class mono of PBMCs	7.23
3002	3002_1M_14_1_clearned.fcs	1M	CT+	FU-	Endo-	Class mono of PBMCs	5.56
3011	3011_Enrol_14_1_clearned.fcs	En	CT+	FU-	Endo-	Class mono of PBMCs	7.08
3011	3011_1M_14_1_clearned.fcs	1M	CT+	FU-	Endo-	Class mono of PBMCs	8.84
3013	3013_Enrol_14_1_clearned.fcs	En	CT+	FU-	Endo-	Class mono of PBMCs	6.36
3013	3013_1M_15_1_clearned.fcs	1M	CT+	FU-	Endo-	Class mono of PBMCs	3.89
3014	Subject 3014_092217_08_1_clearned.fcs	En	CT+CoP	FU-	Endo-	Class mono of PBMCs	9.39
3014	3014_FU_neg_1_month_13_0_clearned.fcs	1M	CT+CoP	FU-	Endo-	Class mono of PBMCs	13.5
3015	3015_Enrol_16_1_clearned.fcs	En	CT+	FU-	Endo-	Class mono of PBMCs	7.89
3015	3015_1M_16_1_clearned.fcs	1M	CT+	FU-	Endo-	Class mono of PBMCs	9.68
3018	3018_Enrol_08_1_clearned.fcs	En	CT+CoP	FU-	Endo+	Class mono of PBMCs	8.07
3018	3018_1M_13_0_clearned.fcs	1M	CT+CoP	FU-	Endo+	Class mono of PBMCs	8.65
3022	3022_Enrol_13_1_clearned.fcs	En	CT+	FU+	Endo-	Class mono of PBMCs	8.74
3022	3022_1M_12_1_clearned.fcs	1M	CT+	FU+	Endo-	Class mono of PBMCs	5.24
3023	3023_Enrol_12_1_clearned.fcs	En	CT+CoP	FU-	Endo-	Class mono of PBMCs	4.55
3023	3023_1M_12_1_clearned.fcs	1M	CT+CoP	FU-	Endo-	Class mono of PBMCs	7.05
3024	3024_Enrol_14_1_clearned.fcs	En	CT+	FU+	Endo+	Class mono of PBMCs	12.7
3024	3024_1M_12_1_clearned.fcs	1M	CT+	FU+	Endo+	Class mono of PBMCs	6.14
3025	3025_Enrol_13_1_clearned.fcs	En	CT+	2	Endo+	Class mono of PBMCs	7.33
3025	3025_1M_14_1_clearned.fcs	1M	CT+	2	Endo+	Class mono of PBMCs	4.95
3026	Subject 3026_092217_08_1_clearned.fcs	En	CT+CoP	FU-	Endo+	Class mono of PBMCs	3.94
3027	3027_Enrol_14_1_clearned.fcs	En	CT+	FU+	Endo-	Class mono of PBMCs	13.2
3027	3027_1M_14_1_clearned.fcs	1M	CT+	FU+	Endo-	Class mono of PBMCs	7.77
3028	3-028 Enroll 020223_02_1_clearned.fcs	En	CT+	FU-	Endo+	Class mono of PBMCs	15.5
3028	3-028 1M 020223_02_1_clearned.fcs	1M	CT+	FU-	Endo+	Class mono of PBMCs	26.4
3033	3033_Enrol_14_1_clearned.fcs	En	CT+	FU-	Endo-	Class mono of PBMCs	9.35
3033	3033_1M_15_1_clearned.fcs	1M	CT+	FU-	Endo-	Class mono of PBMCs	9.8
3034	3034_Enrol_15_1_clearned.fcs	En	CT+	2	Endo+	Class mono of PBMCs	8.79
3034	3034_1M_15_1_clearned.fcs	1M	CT+	2	Endo+	Class mono of PBMCs	7.15
3038	3038_Enrol 020619_02_0_clearned.fcs	En	Uninf	FU-	2	Class mono of PBMCs	7.33
3038	3038_1M 020619_02_0_clearned.fcs	1M	Uninf	FU-	2	Class mono of PBMCs	7.93
3039	3039_Enrol_12_1_clearned.fcs	En	CT+CoP	FU-	Endo+	Class mono of PBMCs	11.3
3039	3039_1M_12_1_clearned.fcs	1M	CT+CoP	FU-	Endo+	Class mono of PBMCs	12.9
3040	3040_Enrol_16_1_clearned.fcs	En	CT+	FU-	Endo+	Class mono of PBMCs	5.99
3040	3040_1M_17_1_clearned.fcs	1M	CT+	FU-	Endo+	Class mono of PBMCs	11.7
3042	3042_Enrol_14_1_clearned.fcs	En	CT+	FU+	Endo-	Class mono of PBMCs	8.46
3042	3042_1M_15_1_clearned.fcs	1M	CT+	FU+	Endo-	Class mono of PBMCs	9.03
3044	3044_Enrol 020619_02_0_clearned.fcs	En	Uninf	FU-	2	Class mono of PBMCs	4.21
3044	3044_1M 020619_02_0_clearned.fcs	1M	Uninf	FU-	2	Class mono of PBMCs	6.74
3045	3045_Enrol_17_1_clearned.fcs	En	CT+	FU-	Endo+	Class mono of PBMCs	8.91
3045	3045_1M_12_1_clearned.fcs	1M	CT+	FU-	Endo+	Class mono of PBMCs	8.89
3055	3055_Enrol_12_0_clearned.fcs	En	CT+	FU-	Endo+	Class mono of PBMCs	2.47
3055	3055_1M_12_1_clearned.fcs	1M	CT+	FU-	Endo+	Class mono of PBMCs	5.05
3058	3-058 Enroll 020223_02_0_clearned.fcs	En	CT+	FU-	Endo-	Class mono of PBMCs	23.3
3058	3-058 1M 020223_02_0_clearned.fcs	1M	CT+	FU-	Endo-	Class mono of PBMCs	17
3061	3-061 Enroll_01_0_clearned.fcs	En	CT+	FU-	Endo-	Class mono of PBMCs	15.7
3061	3-061 1M_01_0_clearned.fcs	1M	CT+	FU-	Endo-	Class mono of PBMCs	15.4
3061	3-061 1M_01_1_clearned.fcs	1M	CT+	FU-	Endo-	Class mono of PBMCs	15.4
3062	3-062 Enroll 020223_01_0_clearned.fcs	En	CT+	FU-	Endo+	Class mono of PBMCs	11.7
3062	3-062 1M 020223_02_0_clearned.fcs	1M	CT+	FU-	Endo+	Class mono of PBMCs	9.66
3063	3063_Enrol_13_1_clearned.fcs	En	CT+	FU+	Endo+	Class mono of PBMCs	19.2
3063	3063_1M_14_1_clearned.fcs	1M	CT+	FU+	Endo+	Class mono of PBMCs	8.14
3064	3-064 Enroll_01_0_clearned.fcs	En	CT+	FU+	Endo+	Class mono of PBMCs	21
3065	3-065 Enroll 020223_02_0_clearned.fcs	En	CT+	FU-	Endo+	Class mono of PBMCs	23.4
3065	3-065 1Ml 020223_02_0_clearned.fcs	1M	CT+	FU-	Endo+	Class mono of PBMCs	17.8
3067	Sample 3067_090817_08_1_clearned.fcs	En	CT+	FU-	Endo-	Class mono of PBMCs	10.1
3067	3067_FU_neg_1_month_12_1_clearned.fcs	1M	CT+	FU-	Endo-	Class mono of PBMCs	10.1
3070	3070_Enrol 020619_02_0_clearned.fcs	En	Uninf	FU-	2	Class mono of PBMCs	7.51
3070	3070_1M 020619_02_0_clearned.fcs	1M	Uninf	FU-	2	Class mono of PBMCs	6.18
3071	3071_Enrol_12_1_clearned.fcs	En	CT+CoP	FU+	Endo+	Class mono of PBMCs	7.53
3071	3071_1M_12_1_clearned.fcs	1M	CT+CoP	FU+	Endo+	Class mono of PBMCs	8.82
3078	3078_Enrol_14_1_clearned.fcs	En	CT+	FU+	Endo-	Class mono of PBMCs	4.1
3078	3078_1M_14_1_clearned.fcs	1M	CT+	FU+	Endo-	Class mono of PBMCs	5.36
3081	3081_Enrol_12_1_clearned.fcs	En	CT+CoP	FU+	Endo-	Class mono of PBMCs	12.7
3081	3081_1M_12_1_clearned.fcs	1M	CT+CoP	FU+	Endo-	Class mono of PBMCs	10.2
3085	3-085 Enroll_01_0_clearned.fcs	En	CT+	FU+	Endo-	Class mono of PBMCs	39.3
3085	3-085 1M_01_0_clearned.fcs	1M	CT+	FU+	Endo-	Class mono of PBMCs	31.7
3089	3089_Enrol_12_1_clearned.fcs	En	CT+CoP	2	Endo+	Class mono of PBMCs	9.45
3089	3089_1M_12_1_clearned.fcs	1M	CT+CoP	2	Endo+	Class mono of PBMCs	6.87
3091	3091_Enrol_12_1_clearned.fcs	En	CT+CoP	2	Endo-	Class mono of PBMCs	5.88
3091	3091_1M_12_1_clearned.fcs	1M	CT+CoP	2	Endo-	Class mono of PBMCs	5.43
3093	3093_Enrol 020619_02_0_clearned.fcs	En	Uninf	FU-	2	Class mono of PBMCs	11.6
3093	3093_1M 020619_02_0_clearned.fcs	1M	Uninf	FU-	2	Class mono of PBMCs	7.16
3095	Subject 3095_092217_08_1_clearned.fcs	En	CT+	FU+	Endo+	Class mono of PBMCs	8.09
3095	3095_FU_pos_1_month_14_1_clearned.fcs	1M	CT+	FU+	Endo+	Class mono of PBMCs	7.81
3100	3100_Enrol_01_1_clearned.fcs	En	CT+	FU-	Endo-	Class mono of PBMCs	6.99
3100	3100_1M_13_1_clearned.fcs	1M	CT+	FU-	Endo-	Class mono of PBMCs	14.9
3103	Subject 3101_110917_01_1_clearned.fcs	En	CT+	FU+	Endo-	Class mono of PBMCs	8.34
3103	3103_FU_pos_1_month_15_1_clearned.fcs	1M	CT+	FU+	Endo-	Class mono of PBMCs	14.4
3111	3111_Enrol_12_1_clearned.fcs	En	CT+CoP	FU-	Endo+	Class mono of PBMCs	4.22
3111	3111_1M_12_1_clearned.fcs	1M	CT+CoP	FU-	Endo+	Class mono of PBMCs	4.96
3112	3112_Enrol_07_1_clearned.fcs	En	CT+CoP	FU+	Endo-	Class mono of PBMCs	14.1
3112	3112_1M_14_1_clearned.fcs	1M	CT+CoP	FU+	Endo-	Class mono of PBMCs	24.3
3114	3114_Enrol_12_1_clearned.fcs	En	CT+CoP	FU-	Endo-	Class mono of PBMCs	12.9
3114	3114_1M_12_1_clearned.fcs	1M	CT+CoP	FU-	Endo-	Class mono of PBMCs	17.3
3115	3115_Enrol_15_1_clearned.fcs	En	CT+	FU+	Endo-	Class mono of PBMCs	7.03
3115	3115_1M_15_1_clearned.fcs	1M	CT+	FU+	Endo-	Class mono of PBMCs	2.52
3120	3120_Enrol_12_1_clearned.fcs	En	CT+CoP	FU-	Endo-	Class mono of PBMCs	9.61
3122	3122_Enrol_01_1_clearned.fcs	En	CT+CoP	FU+	Endo+	Class mono of PBMCs	14.4
3122	3122_1M_01_1_clearned.fcs	1M	CT+CoP	FU+	Endo+	Class mono of PBMCs	4.36
3123	3123_Enrol 020619_02_0_clearned.fcs	En	Uninf	FU-	2	Class mono of PBMCs	5.22
3123	3123_1M 020619_02_0_clearned.fcs	1M	Uninf	FU-	2	Class mono of PBMCs	2.77
3124	3124_Enrol_12_1_clearned.fcs	En	CT+CoP	2	Endo+	Class mono of PBMCs	6.46
3124	3124_1M_12_1_clearned.fcs	1M	CT+CoP	2	Endo+	Class mono of PBMCs	4.62
3127	3127_Enrol 020619_02_0_clearned.fcs	En	Uninf	FU-	2	Class mono of PBMCs	9.75
3127	3127_1M 020619_02_0_clearned.fcs	1M	Uninf	FU-	2	Class mono of PBMCs	11.3
3133	3133_Enrol_08_1_clearned.fcs	En	CT+CoP	FU+	Endo+	Class mono of PBMCs	3.47
3133	3133_1M_16_1_clearned.fcs	1M	CT+CoP	FU+	Endo+	Class mono of PBMCs	5.5
3134	3134_Enrol_14_1_clearned.fcs	En	CT+	FU+	Endo-	Class mono of PBMCs	3.83
3134	3134_1M_15_1_clearned.fcs	1M	CT+	FU+	Endo-	Class mono of PBMCs	5.28
3136	3136_Enrol_12_1_clearned.fcs	En	CT+CoP	FU+	Endo-	Class mono of PBMCs	2.73
3136	3136_1M_12_1_clearned.fcs	1M	CT+CoP	FU+	Endo-	Class mono of PBMCs	5.94
3141	3141_Enrol_02_1_clearned.fcs	En	CT+CoP	FU+	Endo-	Class mono of PBMCs	9.91
3141	3141_1M_02_1_clearned.fcs	1M	CT+CoP	FU+	Endo-	Class mono of PBMCs	10.3
3150	3150_E 022019_01_0_clearned.fcs	En	Uninf	FU-	2	Class mono of PBMCs	6.36
3150	3150_1M 022019_01_0_clearned.fcs	1M	Uninf	FU-	2	Class mono of PBMCs	6.75
3151	Subject 3151_110917_01_1_clearned.fcs	En	CT+	FU+	Endo+	Class mono of PBMCs	3.42
3151	3151_FU_pos_1_month_16_1_clearned.fcs	1M	CT+	FU+	Endo+	Class mono of PBMCs	4.59
3152	3152_Enrol_15_1_clearned.fcs	En	CT+	FU+	Endo-	Class mono of PBMCs	8.52
3152	3152_1M_16_1_clearned.fcs	1M	CT+	FU+	Endo-	Class mono of PBMCs	6.79
3153	Subject 3153_110917_01_1_clearned.fcs	En	CT+	2	Endo-	Class mono of PBMCs	9.13
3154	3154_Enrol_16_1_clearned.fcs	En	CT+	FU+	Endo-	Class mono of PBMCs	11
3154	3154_1M_16_1_clearned.fcs	1M	CT+	FU+	Endo-	Class mono of PBMCs	9.82
3160	3160_E 022019_01_0_clearned.fcs	En	Uninf	FU-	2	Class mono of PBMCs	8.75
3160	3160_1M 022019_01_0_clearned.fcs	1M	Uninf	FU-	2	Class mono of PBMCs	10.3
3161	3161_Enrol_12_1_clearned.fcs	En	CT+CoP	2	Endo+	Class mono of PBMCs	6.1
3161	3161_1M_12_1_clearned.fcs	1M	CT+CoP	2	Endo+	Class mono of PBMCs	2.81
3164	Sample 3164_091417_07_1_clearned.fcs	En	CT+	FU-	Endo-	Class mono of PBMCs	8.19
3165	Sample 3165_091417_07_1_clearned.fcs	En	CT+	2	Endo+	Class mono of PBMCs	7.78
3169	Subject 3169_092217_08_1_clearned.fcs	En	CT+CoP	FU+	Endo-	Class mono of PBMCs	4.98
3170	3170_Enrol_08_1_clearned.fcs	En	CT+	FU+	Endo-	Class mono of PBMCs	4.5
3170	3170_1M_17_1_clearned.fcs	1M	CT+	FU+	Endo-	Class mono of PBMCs	4.86
3172	3172_Enrol_08_1_clearned.fcs	En	CT+	FU+	Endo+	Class mono of PBMCs	6.64
3172	3172_1M_14_1_clearned.fcs	1M	CT+	FU+	Endo+	Class mono of PBMCs	6.5
3174	3174_Enrol_14_1_clearned.fcs	En	CT+	FU+	Endo-	Class mono of PBMCs	6.9
3174	3174_1M_13_1_clearned.fcs	1M	CT+	FU+	Endo-	Class mono of PBMCs	5.5
3179	3179_Enrol_08_1_clearned.fcs	En	CT+	FU-	Endo+	Class mono of PBMCs	4.6
3179	3179_1M_14_1_clearned.fcs	1M	CT+	FU-	Endo+	Class mono of PBMCs	7.55
3183	3183_Enrol_02_1_clearned.fcs	En	CT+CoP	FU+	Endo-	Class mono of PBMCs	8.87
3183	3183_1M_03_1_clearned.fcs	1M	CT+CoP	FU+	Endo-	Class mono of PBMCs	12.1
3184	3184_Enrol_03_1_clearned.fcs	En	CT+CoP	FU+	Endo-	Class mono of PBMCs	5.8
3184	3184_1M_03_1_clearned.fcs	1M	CT+CoP	FU+	Endo-	Class mono of PBMCs	6.42
3197	3197_Enrol_14_1_clearned.fcs	En	CT+	FU+	Endo+	Class mono of PBMCs	6.82
3197	3197_1M_14_1_clearned.fcs	1M	CT+	FU+	Endo+	Class mono of PBMCs	3.81
3204	Subject 3204_110917_01_1_clearned.fcs	En	CT+	FU-	Endo-	Class mono of PBMCs	8.08
3206	3206_Enrol_03_1_clearned.fcs	En	CT+CoP	FU+	Endo-	Class mono of PBMCs	6.1
3206	3206_1M_03_1_clearned.fcs	1M	CT+CoP	FU+	Endo-	Class mono of PBMCs	7.31
3212	Sample 3212_090817_09_1_clearned.fcs	En	CT+CoP	2	Endo+	Class mono of PBMCs	5.85
3218	3218_Enrol_14_1_clearned.fcs	En	CT+	FU+	Endo+	Class mono of PBMCs	9.12
3218	3218_1M_14_1_clearned.fcs	1M	CT+	FU+	Endo+	Class mono of PBMCs	9.01
3219	Subject 3219_092217_08_1_clearned.fcs	En	CT+	FU-	Endo-	Class mono of PBMCs	3.19
3219	3219_FU_neg_1_month_14_1_clearned.fcs	1M	CT+	FU-	Endo-	Class mono of PBMCs	7.02
3221	3221_Enrol_03_1_clearned.fcs	En	CT+CoP	FU+	Endo-	Class mono of PBMCs	4.98
3221	3221_1M_03_1_clearned.fcs	1M	CT+CoP	FU+	Endo-	Class mono of PBMCs	4.12
3223	3223_Enrol_12_1_clearned.fcs	En	CT+CoP	FU-	Endo-	Class mono of PBMCs	7.82
3223	3223_1M_12_1_clearned.fcs	1M	CT+CoP	FU-	Endo-	Class mono of PBMCs	6.29
3225	3225_E 022019_01_0_clearned.fcs	En	Uninf	FU-	2	Class mono of PBMCs	5.17
3225	3225_1M 022019_01_0_clearned.fcs	1M	Uninf	FU-	2	Class mono of PBMCs	6.46
3226	3226_E 022019_01_0_clearned.fcs	En	Uninf	FU-	2	Class mono of PBMCs	8.49
3226	3226_1M 022019_01_0_clearned.fcs	1M	Uninf	FU-	2	Class mono of PBMCs	9.32
3228	3228_Enrol_13_1_clearned.fcs	En	CT+	FU+	Endo+	Class mono of PBMCs	3.13
3228	3228_1M_13_1_clearned.fcs	1M	CT+	FU+	Endo+	Class mono of PBMCs	2.79
3233	3233_E 022019_01_0_clearned.fcs	En	Uninf	FU-	2	Class mono of PBMCs	5.02
3233	3233_1M 022019_01_0_clearned.fcs	1M	Uninf	FU-	2	Class mono of PBMCs	6.73
3244	3244_E 022019_01_0_clearned.fcs	En	Uninf	FU-	2	Class mono of PBMCs	9.6
3244	3244_1M 022019_01_0_clearned.fcs	1M	Uninf	FU-	2	Class mono of PBMCs	10

## Sheet: Fig1G
PTID	File	Visit	Infection	FollowUp	Ascension	variable	value
3002	3002_Enrol_14_1_clearned.fcs	En	CT+	FU-	Endo-	Int mono of PBMCs	0.064
3002	3002_1M_14_1_clearned.fcs	1M	CT+	FU-	Endo-	Int mono of PBMCs	0.052
3011	3011_Enrol_14_1_clearned.fcs	En	CT+	FU-	Endo-	Int mono of PBMCs	0.027
3011	3011_1M_14_1_clearned.fcs	1M	CT+	FU-	Endo-	Int mono of PBMCs	0.037
3013	3013_Enrol_14_1_clearned.fcs	En	CT+	FU-	Endo-	Int mono of PBMCs	0.059
3013	3013_1M_15_1_clearned.fcs	1M	CT+	FU-	Endo-	Int mono of PBMCs	0.051
3014	Subject 3014_092217_08_1_clearned.fcs	En	CT+CoP	FU-	Endo-	Int mono of PBMCs	0.19
3014	3014_FU_neg_1_month_13_0_clearned.fcs	1M	CT+CoP	FU-	Endo-	Int mono of PBMCs	0.24
3015	3015_Enrol_16_1_clearned.fcs	En	CT+	FU-	Endo-	Int mono of PBMCs	0.12
3015	3015_1M_16_1_clearned.fcs	1M	CT+	FU-	Endo-	Int mono of PBMCs	0.11
3018	3018_Enrol_08_1_clearned.fcs	En	CT+CoP	FU-	Endo+	Int mono of PBMCs	0.48
3018	3018_1M_13_0_clearned.fcs	1M	CT+CoP	FU-	Endo+	Int mono of PBMCs	0.45
3022	3022_Enrol_13_1_clearned.fcs	En	CT+	FU+	Endo-	Int mono of PBMCs	0.048
3022	3022_1M_12_1_clearned.fcs	1M	CT+	FU+	Endo-	Int mono of PBMCs	0.076
3023	3023_Enrol_12_1_clearned.fcs	En	CT+CoP	FU-	Endo-	Int mono of PBMCs	0.014
3023	3023_1M_12_1_clearned.fcs	1M	CT+CoP	FU-	Endo-	Int mono of PBMCs	0.018
3024	3024_Enrol_14_1_clearned.fcs	En	CT+	FU+	Endo+	Int mono of PBMCs	0.21
3024	3024_1M_12_1_clearned.fcs	1M	CT+	FU+	Endo+	Int mono of PBMCs	0.15
3025	3025_Enrol_13_1_clearned.fcs	En	CT+	2	Endo+	Int mono of PBMCs	0.066
3025	3025_1M_14_1_clearned.fcs	1M	CT+	2	Endo+	Int mono of PBMCs	0.051
3026	Subject 3026_092217_08_1_clearned.fcs	En	CT+CoP	FU-	Endo+	Int mono of PBMCs	0.2
3027	3027_Enrol_14_1_clearned.fcs	En	CT+	FU+	Endo-	Int mono of PBMCs	1
3027	3027_1M_14_1_clearned.fcs	1M	CT+	FU+	Endo-	Int mono of PBMCs	0.27
3028	3-028 Enroll 020223_02_1_clearned.fcs	En	CT+	FU-	Endo+	Int mono of PBMCs	0.2
3028	3-028 1M 020223_02_1_clearned.fcs	1M	CT+	FU-	Endo+	Int mono of PBMCs	0.35
3033	3033_Enrol_14_1_clearned.fcs	En	CT+	FU-	Endo-	Int mono of PBMCs	0.08
3033	3033_1M_15_1_clearned.fcs	1M	CT+	FU-	Endo-	Int mono of PBMCs	0.14
3034	3034_Enrol_15_1_clearned.fcs	En	CT+	2	Endo+	Int mono of PBMCs	0.1
3034	3034_1M_15_1_clearned.fcs	1M	CT+	2	Endo+	Int mono of PBMCs	0.049
3038	3038_Enrol 020619_02_0_clearned.fcs	En	Uninf	FU-	2	Int mono of PBMCs	0.12
3038	3038_1M 020619_02_0_clearned.fcs	1M	Uninf	FU-	2	Int mono of PBMCs	0.13
3039	3039_Enrol_12_1_clearned.fcs	En	CT+CoP	FU-	Endo+	Int mono of PBMCs	0.21
3039	3039_1M_12_1_clearned.fcs	1M	CT+CoP	FU-	Endo+	Int mono of PBMCs	0.23
3040	3040_Enrol_16_1_clearned.fcs	En	CT+	FU-	Endo+	Int mono of PBMCs	0.062
3040	3040_1M_17_1_clearned.fcs	1M	CT+	FU-	Endo+	Int mono of PBMCs	0.086
3042	3042_Enrol_14_1_clearned.fcs	En	CT+	FU+	Endo-	Int mono of PBMCs	1.76
3042	3042_1M_15_1_clearned.fcs	1M	CT+	FU+	Endo-	Int mono of PBMCs	1.84
3044	3044_Enrol 020619_02_0_clearned.fcs	En	Uninf	FU-	2	Int mono of PBMCs	0.044
3044	3044_1M 020619_02_0_clearned.fcs	1M	Uninf	FU-	2	Int mono of PBMCs	0.046
3045	3045_Enrol_17_1_clearned.fcs	En	CT+	FU-	Endo+	Int mono of PBMCs	0.063
3045	3045_1M_12_1_clearned.fcs	1M	CT+	FU-	Endo+	Int mono of PBMCs	0.12
3055	3055_Enrol_12_0_clearned.fcs	En	CT+	FU-	Endo+	Int mono of PBMCs	0.15
3055	3055_1M_12_1_clearned.fcs	1M	CT+	FU-	Endo+	Int mono of PBMCs	0.22
3058	3-058 Enroll 020223_02_0_clearned.fcs	En	CT+	FU-	Endo-	Int mono of PBMCs	0.14
3058	3-058 1M 020223_02_0_clearned.fcs	1M	CT+	FU-	Endo-	Int mono of PBMCs	0.28
3061	3-061 Enroll_01_0_clearned.fcs	En	CT+	FU-	Endo-	Int mono of PBMCs	0.061
3061	3-061 1M_01_0_clearned.fcs	1M	CT+	FU-	Endo-	Int mono of PBMCs	0.036
3061	3-061 1M_01_1_clearned.fcs	1M	CT+	FU-	Endo-	Int mono of PBMCs	0.036
3062	3-062 Enroll 020223_01_0_clearned.fcs	En	CT+	FU-	Endo+	Int mono of PBMCs	0.06
3062	3-062 1M 020223_02_0_clearned.fcs	1M	CT+	FU-	Endo+	Int mono of PBMCs	0.053
3063	3063_Enrol_13_1_clearned.fcs	En	CT+	FU+	Endo+	Int mono of PBMCs	1.76
3063	3063_1M_14_1_clearned.fcs	1M	CT+	FU+	Endo+	Int mono of PBMCs	0.87
3064	3-064 Enroll_01_0_clearned.fcs	En	CT+	FU+	Endo+	Int mono of PBMCs	1.07
3065	3-065 Enroll 020223_02_0_clearned.fcs	En	CT+	FU-	Endo+	Int mono of PBMCs	0.24
3065	3-065 1Ml 020223_02_0_clearned.fcs	1M	CT+	FU-	Endo+	Int mono of PBMCs	0.068
3067	Sample 3067_090817_08_1_clearned.fcs	En	CT+	FU-	Endo-	Int mono of PBMCs	0.12
3067	3067_FU_neg_1_month_12_1_clearned.fcs	1M	CT+	FU-	Endo-	Int mono of PBMCs	0.12
3070	3070_Enrol 020619_02_0_clearned.fcs	En	Uninf	FU-	2	Int mono of PBMCs	0.11
3070	3070_1M 020619_02_0_clearned.fcs	1M	Uninf	FU-	2	Int mono of PBMCs	0.16
3071	3071_Enrol_12_1_clearned.fcs	En	CT+CoP	FU+	Endo+	Int mono of PBMCs	0.63
3071	3071_1M_12_1_clearned.fcs	1M	CT+CoP	FU+	Endo+	Int mono of PBMCs	0.78
3078	3078_Enrol_14_1_clearned.fcs	En	CT+	FU+	Endo-	Int mono of PBMCs	0.88
3078	3078_1M_14_1_clearned.fcs	1M	CT+	FU+	Endo-	Int mono of PBMCs	1.15
3081	3081_Enrol_12_1_clearned.fcs	En	CT+CoP	FU+	Endo-	Int mono of PBMCs	0.65
3081	3081_1M_12_1_clearned.fcs	1M	CT+CoP	FU+	Endo-	Int mono of PBMCs	0.57
3085	3-085 Enroll_01_0_clearned.fcs	En	CT+	FU+	Endo-	Int mono of PBMCs	1.23
3085	3-085 1M_01_0_clearned.fcs	1M	CT+	FU+	Endo-	Int mono of PBMCs	0.62
3089	3089_Enrol_12_1_clearned.fcs	En	CT+CoP	2	Endo+	Int mono of PBMCs	0.45
3089	3089_1M_12_1_clearned.fcs	1M	CT+CoP	2	Endo+	Int mono of PBMCs	0.36
3091	3091_Enrol_12_1_clearned.fcs	En	CT+CoP	2	Endo-	Int mono of PBMCs	0.18
3091	3091_1M_12_1_clearned.fcs	1M	CT+CoP	2	Endo-	Int mono of PBMCs	0.12
3093	3093_Enrol 020619_02_0_clearned.fcs	En	Uninf	FU-	2	Int mono of PBMCs	0.13
3093	3093_1M 020619_02_0_clearned.fcs	1M	Uninf	FU-	2	Int mono of PBMCs	0.1
3095	Subject 3095_092217_08_1_clearned.fcs	En	CT+	FU+	Endo+	Int mono of PBMCs	0.11
3095	3095_FU_pos_1_month_14_1_clearned.fcs	1M	CT+	FU+	Endo+	Int mono of PBMCs	0.33
3100	3100_Enrol_01_1_clearned.fcs	En	CT+	FU-	Endo-	Int mono of PBMCs	0.36
3100	3100_1M_13_1_clearned.fcs	1M	CT+	FU-	Endo-	Int mono of PBMCs	0.029
3103	Subject 3101_110917_01_1_clearned.fcs	En	CT+	FU+	Endo-	Int mono of PBMCs	1.13
3103	3103_FU_pos_1_month_15_1_clearned.fcs	1M	CT+	FU+	Endo-	Int mono of PBMCs	0.36
3111	3111_Enrol_12_1_clearned.fcs	En	CT+CoP	FU-	Endo+	Int mono of PBMCs	0.14
3111	3111_1M_12_1_clearned.fcs	1M	CT+CoP	FU-	Endo+	Int mono of PBMCs	0.13
3112	3112_Enrol_07_1_clearned.fcs	En	CT+CoP	FU+	Endo-	Int mono of PBMCs	0.044
3112	3112_1M_14_1_clearned.fcs	1M	CT+CoP	FU+	Endo-	Int mono of PBMCs	0.13
3114	3114_Enrol_12_1_clearned.fcs	En	CT+CoP	FU-	Endo-	Int mono of PBMCs	0.13
3114	3114_1M_12_1_clearned.fcs	1M	CT+CoP	FU-	Endo-	Int mono of PBMCs	0.13
3115	3115_Enrol_15_1_clearned.fcs	En	CT+	FU+	Endo-	Int mono of PBMCs	0.69
3115	3115_1M_15_1_clearned.fcs	1M	CT+	FU+	Endo-	Int mono of PBMCs	0.28
3120	3120_Enrol_12_1_clearned.fcs	En	CT+CoP	FU-	Endo-	Int mono of PBMCs	0.048
3122	3122_Enrol_01_1_clearned.fcs	En	CT+CoP	FU+	Endo+	Int mono of PBMCs	0.53
3122	3122_1M_01_1_clearned.fcs	1M	CT+CoP	FU+	Endo+	Int mono of PBMCs	0.00352
3123	3123_Enrol 020619_02_0_clearned.fcs	En	Uninf	FU-	2	Int mono of PBMCs	0.02
3123	3123_1M 020619_02_0_clearned.fcs	1M	Uninf	FU-	2	Int mono of PBMCs	0.019
3124	3124_Enrol_12_1_clearned.fcs	En	CT+CoP	2	Endo+	Int mono of PBMCs	0.011
3124	3124_1M_12_1_clearned.fcs	1M	CT+CoP	2	Endo+	Int mono of PBMCs	0.00597
3127	3127_Enrol 020619_02_0_clearned.fcs	En	Uninf	FU-	2	Int mono of PBMCs	0.025
3127	3127_1M 020619_02_0_clearned.fcs	1M	Uninf	FU-	2	Int mono of PBMCs	0.049
3133	3133_Enrol_08_1_clearned.fcs	En	CT+CoP	FU+	Endo+	Int mono of PBMCs	0.00943
3133	3133_1M_16_1_clearned.fcs	1M	CT+CoP	FU+	Endo+	Int mono of PBMCs	0.088
3134	3134_Enrol_14_1_clearned.fcs	En	CT+	FU+	Endo-	Int mono of PBMCs	0.013
3134	3134_1M_15_1_clearned.fcs	1M	CT+	FU+	Endo-	Int mono of PBMCs	0.083
3136	3136_Enrol_12_1_clearned.fcs	En	CT+CoP	FU+	Endo-	Int mono of PBMCs	0.012
3136	3136_1M_12_1_clearned.fcs	1M	CT+CoP	FU+	Endo-	Int mono of PBMCs	0.033
3141	3141_Enrol_02_1_clearned.fcs	En	CT+CoP	FU+	Endo-	Int mono of PBMCs	0.026
3141	3141_1M_02_1_clearned.fcs	1M	CT+CoP	FU+	Endo-	Int mono of PBMCs	0.14
3150	3150_E 022019_01_0_clearned.fcs	En	Uninf	FU-	2	Int mono of PBMCs	0.055
3150	3150_1M 022019_01_0_clearned.fcs	1M	Uninf	FU-	2	Int mono of PBMCs	0.13
3151	Subject 3151_110917_01_1_clearned.fcs	En	CT+	FU+	Endo+	Int mono of PBMCs	0.11
3151	3151_FU_pos_1_month_16_1_clearned.fcs	1M	CT+	FU+	Endo+	Int mono of PBMCs	0.11
3152	3152_Enrol_15_1_clearned.fcs	En	CT+	FU+	Endo-	Int mono of PBMCs	0.29
3152	3152_1M_16_1_clearned.fcs	1M	CT+	FU+	Endo-	Int mono of PBMCs	0.08
3153	Subject 3153_110917_01_1_clearned.fcs	En	CT+	2	Endo-	Int mono of PBMCs	0.19
3154	3154_Enrol_16_1_clearned.fcs	En	CT+	FU+	Endo-	Int mono of PBMCs	0.3
3154	3154_1M_16_1_clearned.fcs	1M	CT+	FU+	Endo-	Int mono of PBMCs	0.49
3160	3160_E 022019_01_0_clearned.fcs	En	Uninf	FU-	2	Int mono of PBMCs	0.052
3160	3160_1M 022019_01_0_clearned.fcs	1M	Uninf	FU-	2	Int mono of PBMCs	0.097
3161	3161_Enrol_12_1_clearned.fcs	En	CT+CoP	2	Endo+	Int mono of PBMCs	0.083
3161	3161_1M_12_1_clearned.fcs	1M	CT+CoP	2	Endo+	Int mono of PBMCs	0.094
3164	Sample 3164_091417_07_1_clearned.fcs	En	CT+	FU-	Endo-	Int mono of PBMCs	0.054
3165	Sample 3165_091417_07_1_clearned.fcs	En	CT+	2	Endo+	Int mono of PBMCs	0.12
3169	Subject 3169_092217_08_1_clearned.fcs	En	CT+CoP	FU+	Endo-	Int mono of PBMCs	0.021
3170	3170_Enrol_08_1_clearned.fcs	En	CT+	FU+	Endo-	Int mono of PBMCs	0.06
3170	3170_1M_17_1_clearned.fcs	1M	CT+	FU+	Endo-	Int mono of PBMCs	0.056
3172	3172_Enrol_08_1_clearned.fcs	En	CT+	FU+	Endo+	Int mono of PBMCs	0.16
3172	3172_1M_14_1_clearned.fcs	1M	CT+	FU+	Endo+	Int mono of PBMCs	0.047
3174	3174_Enrol_14_1_clearned.fcs	En	CT+	FU+	Endo-	Int mono of PBMCs	0.29
3174	3174_1M_13_1_clearned.fcs	1M	CT+	FU+	Endo-	Int mono of PBMCs	0.2
3179	3179_Enrol_08_1_clearned.fcs	En	CT+	FU-	Endo+	Int mono of PBMCs	0.063
3179	3179_1M_14_1_clearned.fcs	1M	CT+	FU-	Endo+	Int mono of PBMCs	0.18
3183	3183_Enrol_02_1_clearned.fcs	En	CT+CoP	FU+	Endo-	Int mono of PBMCs	0.076
3183	3183_1M_03_1_clearned.fcs	1M	CT+CoP	FU+	Endo-	Int mono of PBMCs	0.49
3184	3184_Enrol_03_1_clearned.fcs	En	CT+CoP	FU+	Endo-	Int mono of PBMCs	0.057
3184	3184_1M_03_1_clearned.fcs	1M	CT+CoP	FU+	Endo-	Int mono of PBMCs	0.089
3197	3197_Enrol_14_1_clearned.fcs	En	CT+	FU+	Endo+	Int mono of PBMCs	0.094
3197	3197_1M_14_1_clearned.fcs	1M	CT+	FU+	Endo+	Int mono of PBMCs	0.14
3204	Subject 3204_110917_01_1_clearned.fcs	En	CT+	FU-	Endo-	Int mono of PBMCs	0.95
3206	3206_Enrol_03_1_clearned.fcs	En	CT+CoP	FU+	Endo-	Int mono of PBMCs	0.057
3206	3206_1M_03_1_clearned.fcs	1M	CT+CoP	FU+	Endo-	Int mono of PBMCs	0.11
3212	Sample 3212_090817_09_1_clearned.fcs	En	CT+CoP	2	Endo+	Int mono of PBMCs	0.046
3218	3218_Enrol_14_1_clearned.fcs	En	CT+	FU+	Endo+	Int mono of PBMCs	0.21
3218	3218_1M_14_1_clearned.fcs	1M	CT+	FU+	Endo+	Int mono of PBMCs	0.51
3219	Subject 3219_092217_08_1_clearned.fcs	En	CT+	FU-	Endo-	Int mono of PBMCs	0.069
3219	3219_FU_neg_1_month_14_1_clearned.fcs	1M	CT+	FU-	Endo-	Int mono of PBMCs	0.064
3221	3221_Enrol_03_1_clearned.fcs	En	CT+CoP	FU+	Endo-	Int mono of PBMCs	0.04
3221	3221_1M_03_1_clearned.fcs	1M	CT+CoP	FU+	Endo-	Int mono of PBMCs	0.047
3223	3223_Enrol_12_1_clearned.fcs	En	CT+CoP	FU-	Endo-	Int mono of PBMCs	0.1
3223	3223_1M_12_1_clearned.fcs	1M	CT+CoP	FU-	Endo-	Int mono of PBMCs	0.053
3225	3225_E 022019_01_0_clearned.fcs	En	Uninf	FU-	2	Int mono of PBMCs	0.15
3225	3225_1M 022019_01_0_clearned.fcs	1M	Uninf	FU-	2	Int mono of PBMCs	0.14
3226	3226_E 022019_01_0_clearned.fcs	En	Uninf	FU-	2	Int mono of PBMCs	0.16
3226	3226_1M 022019_01_0_clearned.fcs	1M	Uninf	FU-	2	Int mono of PBMCs	0.37
3228	3228_Enrol_13_1_clearned.fcs	En	CT+	FU+	Endo+	Int mono of PBMCs	1.62
3228	3228_1M_13_1_clearned.fcs	1M	CT+	FU+	Endo+	Int mono of PBMCs	1.02
3233	3233_E 022019_01_0_clearned.fcs	En	Uninf	FU-	2	Int mono of PBMCs	0.045
3233	3233_1M 022019_01_0_clearned.fcs	1M	Uninf	FU-	2	Int mono of PBMCs	0.12
3244	3244_E 022019_01_0_clearned.fcs	En	Uninf	FU-	2	Int mono of PBMCs	0.43
3244	3244_1M 022019_01_0_clearned.fcs	1M	Uninf	FU-	2	Int mono of PBMCs	0.086

## Sheet: Fig1H
PTID	File	Visit	Infection	FollowUp	Ascension	variable	value
3002	3002_Enrol_14_1_clearned.fcs	En	CT+	FU-	Endo-	Nonclass mono of PBMCs	4.49
3002	3002_1M_14_1_clearned.fcs	1M	CT+	FU-	Endo-	Nonclass mono of PBMCs	3.6
3011	3011_Enrol_14_1_clearned.fcs	En	CT+	FU-	Endo-	Nonclass mono of PBMCs	2.47
3011	3011_1M_14_1_clearned.fcs	1M	CT+	FU-	Endo-	Nonclass mono of PBMCs	2.17
3013	3013_Enrol_14_1_clearned.fcs	En	CT+	FU-	Endo-	Nonclass mono of PBMCs	5.43
3013	3013_1M_15_1_clearned.fcs	1M	CT+	FU-	Endo-	Nonclass mono of PBMCs	3.29
3014	Subject 3014_092217_08_1_clearned.fcs	En	CT+CoP	FU-	Endo-	Nonclass mono of PBMCs	5.83
3014	3014_FU_neg_1_month_13_0_clearned.fcs	1M	CT+CoP	FU-	Endo-	Nonclass mono of PBMCs	7.76
3015	3015_Enrol_16_1_clearned.fcs	En	CT+	FU-	Endo-	Nonclass mono of PBMCs	5.88
3015	3015_1M_16_1_clearned.fcs	1M	CT+	FU-	Endo-	Nonclass mono of PBMCs	3.65
3018	3018_Enrol_08_1_clearned.fcs	En	CT+CoP	FU-	Endo+	Nonclass mono of PBMCs	7.88
3018	3018_1M_13_0_clearned.fcs	1M	CT+CoP	FU-	Endo+	Nonclass mono of PBMCs	8.81
3022	3022_Enrol_13_1_clearned.fcs	En	CT+	FU+	Endo-	Nonclass mono of PBMCs	4.5
3022	3022_1M_12_1_clearned.fcs	1M	CT+	FU+	Endo-	Nonclass mono of PBMCs	2.53
3023	3023_Enrol_12_1_clearned.fcs	En	CT+CoP	FU-	Endo-	Nonclass mono of PBMCs	3.98
3023	3023_1M_12_1_clearned.fcs	1M	CT+CoP	FU-	Endo-	Nonclass mono of PBMCs	2.17
3024	3024_Enrol_14_1_clearned.fcs	En	CT+	FU+	Endo+	Nonclass mono of PBMCs	5.93
3024	3024_1M_12_1_clearned.fcs	1M	CT+	FU+	Endo+	Nonclass mono of PBMCs	11.2
3025	3025_Enrol_13_1_clearned.fcs	En	CT+	2	Endo+	Nonclass mono of PBMCs	3.88
3025	3025_1M_14_1_clearned.fcs	1M	CT+	2	Endo+	Nonclass mono of PBMCs	3.7
3026	Subject 3026_092217_08_1_clearned.fcs	En	CT+CoP	FU-	Endo+	Nonclass mono of PBMCs	5.02
3027	3027_Enrol_14_1_clearned.fcs	En	CT+	FU+	Endo-	Nonclass mono of PBMCs	5.08
3027	3027_1M_14_1_clearned.fcs	1M	CT+	FU+	Endo-	Nonclass mono of PBMCs	3.31
3028	3-028 Enroll 020223_02_1_clearned.fcs	En	CT+	FU-	Endo+	Nonclass mono of PBMCs	5.97
3028	3-028 1M 020223_02_1_clearned.fcs	1M	CT+	FU-	Endo+	Nonclass mono of PBMCs	6.07
3033	3033_Enrol_14_1_clearned.fcs	En	CT+	FU-	Endo-	Nonclass mono of PBMCs	1.46
3033	3033_1M_15_1_clearned.fcs	1M	CT+	FU-	Endo-	Nonclass mono of PBMCs	1.83
3034	3034_Enrol_15_1_clearned.fcs	En	CT+	2	Endo+	Nonclass mono of PBMCs	8.63
3034	3034_1M_15_1_clearned.fcs	1M	CT+	2	Endo+	Nonclass mono of PBMCs	4
3038	3038_Enrol 020619_02_0_clearned.fcs	En	Uninf	FU-	2	Nonclass mono of PBMCs	1.15
3038	3038_1M 020619_02_0_clearned.fcs	1M	Uninf	FU-	2	Nonclass mono of PBMCs	1.03
3039	3039_Enrol_12_1_clearned.fcs	En	CT+CoP	FU-	Endo+	Nonclass mono of PBMCs	8.04
3039	3039_1M_12_1_clearned.fcs	1M	CT+CoP	FU-	Endo+	Nonclass mono of PBMCs	4.42
3040	3040_Enrol_16_1_clearned.fcs	En	CT+	FU-	Endo+	Nonclass mono of PBMCs	3.16
3040	3040_1M_17_1_clearned.fcs	1M	CT+	FU-	Endo+	Nonclass mono of PBMCs	3.8
3042	3042_Enrol_14_1_clearned.fcs	En	CT+	FU+	Endo-	Nonclass mono of PBMCs	7.65
3042	3042_1M_15_1_clearned.fcs	1M	CT+	FU+	Endo-	Nonclass mono of PBMCs	6.63
3044	3044_Enrol 020619_02_0_clearned.fcs	En	Uninf	FU-	2	Nonclass mono of PBMCs	4.79
3044	3044_1M 020619_02_0_clearned.fcs	1M	Uninf	FU-	2	Nonclass mono of PBMCs	3.87
3045	3045_Enrol_17_1_clearned.fcs	En	CT+	FU-	Endo+	Nonclass mono of PBMCs	3.26
3045	3045_1M_12_1_clearned.fcs	1M	CT+	FU-	Endo+	Nonclass mono of PBMCs	2.24
3055	3055_Enrol_12_0_clearned.fcs	En	CT+	FU-	Endo+	Nonclass mono of PBMCs	8.08
3055	3055_1M_12_1_clearned.fcs	1M	CT+	FU-	Endo+	Nonclass mono of PBMCs	9.81
3058	3-058 Enroll 020223_02_0_clearned.fcs	En	CT+	FU-	Endo-	Nonclass mono of PBMCs	0.8
3058	3-058 1M 020223_02_0_clearned.fcs	1M	CT+	FU-	Endo-	Nonclass mono of PBMCs	2.15
3061	3-061 Enroll_01_0_clearned.fcs	En	CT+	FU-	Endo-	Nonclass mono of PBMCs	1.7
3061	3-061 1M_01_0_clearned.fcs	1M	CT+	FU-	Endo-	Nonclass mono of PBMCs	1.26
3061	3-061 1M_01_1_clearned.fcs	1M	CT+	FU-	Endo-	Nonclass mono of PBMCs	1.26
3062	3-062 Enroll 020223_01_0_clearned.fcs	En	CT+	FU-	Endo+	Nonclass mono of PBMCs	3.88
3062	3-062 1M 020223_02_0_clearned.fcs	1M	CT+	FU-	Endo+	Nonclass mono of PBMCs	2.29
3063	3063_Enrol_13_1_clearned.fcs	En	CT+	FU+	Endo+	Nonclass mono of PBMCs	4.75
3063	3063_1M_14_1_clearned.fcs	1M	CT+	FU+	Endo+	Nonclass mono of PBMCs	3.74
3064	3-064 Enroll_01_0_clearned.fcs	En	CT+	FU+	Endo+	Nonclass mono of PBMCs	11.4
3065	3-065 Enroll 020223_02_0_clearned.fcs	En	CT+	FU-	Endo+	Nonclass mono of PBMCs	2.61
3065	3-065 1Ml 020223_02_0_clearned.fcs	1M	CT+	FU-	Endo+	Nonclass mono of PBMCs	2.49
3067	Sample 3067_090817_08_1_clearned.fcs	En	CT+	FU-	Endo-	Nonclass mono of PBMCs	2.78
3067	3067_FU_neg_1_month_12_1_clearned.fcs	1M	CT+	FU-	Endo-	Nonclass mono of PBMCs	2.14
3070	3070_Enrol 020619_02_0_clearned.fcs	En	Uninf	FU-	2	Nonclass mono of PBMCs	4.13
3070	3070_1M 020619_02_0_clearned.fcs	1M	Uninf	FU-	2	Nonclass mono of PBMCs	3.6
3071	3071_Enrol_12_1_clearned.fcs	En	CT+CoP	FU+	Endo+	Nonclass mono of PBMCs	7.7
3071	3071_1M_12_1_clearned.fcs	1M	CT+CoP	FU+	Endo+	Nonclass mono of PBMCs	5.15
3078	3078_Enrol_14_1_clearned.fcs	En	CT+	FU+	Endo-	Nonclass mono of PBMCs	1.8
3078	3078_1M_14_1_clearned.fcs	1M	CT+	FU+	Endo-	Nonclass mono of PBMCs	3.67
3081	3081_Enrol_12_1_clearned.fcs	En	CT+CoP	FU+	Endo-	Nonclass mono of PBMCs	4.2
3081	3081_1M_12_1_clearned.fcs	1M	CT+CoP	FU+	Endo-	Nonclass mono of PBMCs	4.12
3085	3-085 Enroll_01_0_clearned.fcs	En	CT+	FU+	Endo-	Nonclass mono of PBMCs	3.98
3085	3-085 1M_01_0_clearned.fcs	1M	CT+	FU+	Endo-	Nonclass mono of PBMCs	3.75
3089	3089_Enrol_12_1_clearned.fcs	En	CT+CoP	2	Endo+	Nonclass mono of PBMCs	4.39
3089	3089_1M_12_1_clearned.fcs	1M	CT+CoP	2	Endo+	Nonclass mono of PBMCs	3.93
3091	3091_Enrol_12_1_clearned.fcs	En	CT+CoP	2	Endo-	Nonclass mono of PBMCs	3.69
3091	3091_1M_12_1_clearned.fcs	1M	CT+CoP	2	Endo-	Nonclass mono of PBMCs	3.82
3093	3093_Enrol 020619_02_0_clearned.fcs	En	Uninf	FU-	2	Nonclass mono of PBMCs	1.92
3093	3093_1M 020619_02_0_clearned.fcs	1M	Uninf	FU-	2	Nonclass mono of PBMCs	2.04
3095	Subject 3095_092217_08_1_clearned.fcs	En	CT+	FU+	Endo+	Nonclass mono of PBMCs	6.56
3095	3095_FU_pos_1_month_14_1_clearned.fcs	1M	CT+	FU+	Endo+	Nonclass mono of PBMCs	4.5
3100	3100_Enrol_01_1_clearned.fcs	En	CT+	FU-	Endo-	Nonclass mono of PBMCs	1.85
3100	3100_1M_13_1_clearned.fcs	1M	CT+	FU-	Endo-	Nonclass mono of PBMCs	1.7
3103	Subject 3101_110917_01_1_clearned.fcs	En	CT+	FU+	Endo-	Nonclass mono of PBMCs	6.89
3103	3103_FU_pos_1_month_15_1_clearned.fcs	1M	CT+	FU+	Endo-	Nonclass mono of PBMCs	5.26
3111	3111_Enrol_12_1_clearned.fcs	En	CT+CoP	FU-	Endo+	Nonclass mono of PBMCs	4.75
3111	3111_1M_12_1_clearned.fcs	1M	CT+CoP	FU-	Endo+	Nonclass mono of PBMCs	2.17
3112	3112_Enrol_07_1_clearned.fcs	En	CT+CoP	FU+	Endo-	Nonclass mono of PBMCs	8.64
3112	3112_1M_14_1_clearned.fcs	1M	CT+CoP	FU+	Endo-	Nonclass mono of PBMCs	5.59
3114	3114_Enrol_12_1_clearned.fcs	En	CT+CoP	FU-	Endo-	Nonclass mono of PBMCs	5.84
3114	3114_1M_12_1_clearned.fcs	1M	CT+CoP	FU-	Endo-	Nonclass mono of PBMCs	3.01
3115	3115_Enrol_15_1_clearned.fcs	En	CT+	FU+	Endo-	Nonclass mono of PBMCs	4.57
3115	3115_1M_15_1_clearned.fcs	1M	CT+	FU+	Endo-	Nonclass mono of PBMCs	3.36
3120	3120_Enrol_12_1_clearned.fcs	En	CT+CoP	FU-	Endo-	Nonclass mono of PBMCs	11.9
3122	3122_Enrol_01_1_clearned.fcs	En	CT+CoP	FU+	Endo+	Nonclass mono of PBMCs	4.34
3122	3122_1M_01_1_clearned.fcs	1M	CT+CoP	FU+	Endo+	Nonclass mono of PBMCs	0.22
3123	3123_Enrol 020619_02_0_clearned.fcs	En	Uninf	FU-	2	Nonclass mono of PBMCs	3.7
3123	3123_1M 020619_02_0_clearned.fcs	1M	Uninf	FU-	2	Nonclass mono of PBMCs	0.7
3124	3124_Enrol_12_1_clearned.fcs	En	CT+CoP	2	Endo+	Nonclass mono of PBMCs	2.44
3124	3124_1M_12_1_clearned.fcs	1M	CT+CoP	2	Endo+	Nonclass mono of PBMCs	1.24
3127	3127_Enrol 020619_02_0_clearned.fcs	En	Uninf	FU-	2	Nonclass mono of PBMCs	0.59
3127	3127_1M 020619_02_0_clearned.fcs	1M	Uninf	FU-	2	Nonclass mono of PBMCs	1.04
3133	3133_Enrol_08_1_clearned.fcs	En	CT+CoP	FU+	Endo+	Nonclass mono of PBMCs	0.62
3133	3133_1M_16_1_clearned.fcs	1M	CT+CoP	FU+	Endo+	Nonclass mono of PBMCs	2.12
3134	3134_Enrol_14_1_clearned.fcs	En	CT+	FU+	Endo-	Nonclass mono of PBMCs	0.36
3134	3134_1M_15_1_clearned.fcs	1M	CT+	FU+	Endo-	Nonclass mono of PBMCs	4.99
3136	3136_Enrol_12_1_clearned.fcs	En	CT+CoP	FU+	Endo-	Nonclass mono of PBMCs	1.6
3136	3136_1M_12_1_clearned.fcs	1M	CT+CoP	FU+	Endo-	Nonclass mono of PBMCs	4.94
3141	3141_Enrol_02_1_clearned.fcs	En	CT+CoP	FU+	Endo-	Nonclass mono of PBMCs	5.29
3141	3141_1M_02_1_clearned.fcs	1M	CT+CoP	FU+	Endo-	Nonclass mono of PBMCs	3.93
3150	3150_E 022019_01_0_clearned.fcs	En	Uninf	FU-	2	Nonclass mono of PBMCs	1.16
3150	3150_1M 022019_01_0_clearned.fcs	1M	Uninf	FU-	2	Nonclass mono of PBMCs	2.37
3151	Subject 3151_110917_01_1_clearned.fcs	En	CT+	FU+	Endo+	Nonclass mono of PBMCs	1.89
3151	3151_FU_pos_1_month_16_1_clearned.fcs	1M	CT+	FU+	Endo+	Nonclass mono of PBMCs	2.63
3152	3152_Enrol_15_1_clearned.fcs	En	CT+	FU+	Endo-	Nonclass mono of PBMCs	11.6
3152	3152_1M_16_1_clearned.fcs	1M	CT+	FU+	Endo-	Nonclass mono of PBMCs	6.09
3153	Subject 3153_110917_01_1_clearned.fcs	En	CT+	2	Endo-	Nonclass mono of PBMCs	3.78
3154	3154_Enrol_16_1_clearned.fcs	En	CT+	FU+	Endo-	Nonclass mono of PBMCs	9.65
3154	3154_1M_16_1_clearned.fcs	1M	CT+	FU+	Endo-	Nonclass mono of PBMCs	14.7
3160	3160_E 022019_01_0_clearned.fcs	En	Uninf	FU-	2	Nonclass mono of PBMCs	1.11
3160	3160_1M 022019_01_0_clearned.fcs	1M	Uninf	FU-	2	Nonclass mono of PBMCs	3.49
3161	3161_Enrol_12_1_clearned.fcs	En	CT+CoP	2	Endo+	Nonclass mono of PBMCs	6.83
3161	3161_1M_12_1_clearned.fcs	1M	CT+CoP	2	Endo+	Nonclass mono of PBMCs	2.32
3164	Sample 3164_091417_07_1_clearned.fcs	En	CT+	FU-	Endo-	Nonclass mono of PBMCs	5.75
3165	Sample 3165_091417_07_1_clearned.fcs	En	CT+	2	Endo+	Nonclass mono of PBMCs	3.08
3169	Subject 3169_092217_08_1_clearned.fcs	En	CT+CoP	FU+	Endo-	Nonclass mono of PBMCs	2.13
3170	3170_Enrol_08_1_clearned.fcs	En	CT+	FU+	Endo-	Nonclass mono of PBMCs	2.7
3170	3170_1M_17_1_clearned.fcs	1M	CT+	FU+	Endo-	Nonclass mono of PBMCs	2.11
3172	3172_Enrol_08_1_clearned.fcs	En	CT+	FU+	Endo+	Nonclass mono of PBMCs	4.97
3172	3172_1M_14_1_clearned.fcs	1M	CT+	FU+	Endo+	Nonclass mono of PBMCs	3.15
3174	3174_Enrol_14_1_clearned.fcs	En	CT+	FU+	Endo-	Nonclass mono of PBMCs	8.11
3174	3174_1M_13_1_clearned.fcs	1M	CT+	FU+	Endo-	Nonclass mono of PBMCs	3.83
3179	3179_Enrol_08_1_clearned.fcs	En	CT+	FU-	Endo+	Nonclass mono of PBMCs	2.94
3179	3179_1M_14_1_clearned.fcs	1M	CT+	FU-	Endo+	Nonclass mono of PBMCs	3.1
3183	3183_Enrol_02_1_clearned.fcs	En	CT+CoP	FU+	Endo-	Nonclass mono of PBMCs	2.17
3183	3183_1M_03_1_clearned.fcs	1M	CT+CoP	FU+	Endo-	Nonclass mono of PBMCs	2.47
3184	3184_Enrol_03_1_clearned.fcs	En	CT+CoP	FU+	Endo-	Nonclass mono of PBMCs	1.44
3184	3184_1M_03_1_clearned.fcs	1M	CT+CoP	FU+	Endo-	Nonclass mono of PBMCs	1.32
3197	3197_Enrol_14_1_clearned.fcs	En	CT+	FU+	Endo+	Nonclass mono of PBMCs	5.9
3197	3197_1M_14_1_clearned.fcs	1M	CT+	FU+	Endo+	Nonclass mono of PBMCs	7.44
3204	Subject 3204_110917_01_1_clearned.fcs	En	CT+	FU-	Endo-	Nonclass mono of PBMCs	4.4
3206	3206_Enrol_03_1_clearned.fcs	En	CT+CoP	FU+	Endo-	Nonclass mono of PBMCs	2.75
3206	3206_1M_03_1_clearned.fcs	1M	CT+CoP	FU+	Endo-	Nonclass mono of PBMCs	8.62
3212	Sample 3212_090817_09_1_clearned.fcs	En	CT+CoP	2	Endo+	Nonclass mono of PBMCs	3.23
3218	3218_Enrol_14_1_clearned.fcs	En	CT+	FU+	Endo+	Nonclass mono of PBMCs	6.24
3218	3218_1M_14_1_clearned.fcs	1M	CT+	FU+	Endo+	Nonclass mono of PBMCs	9.69
3219	Subject 3219_092217_08_1_clearned.fcs	En	CT+	FU-	Endo-	Nonclass mono of PBMCs	5.07
3219	3219_FU_neg_1_month_14_1_clearned.fcs	1M	CT+	FU-	Endo-	Nonclass mono of PBMCs	3.72
3221	3221_Enrol_03_1_clearned.fcs	En	CT+CoP	FU+	Endo-	Nonclass mono of PBMCs	6.01
3221	3221_1M_03_1_clearned.fcs	1M	CT+CoP	FU+	Endo-	Nonclass mono of PBMCs	5.97
3223	3223_Enrol_12_1_clearned.fcs	En	CT+CoP	FU-	Endo-	Nonclass mono of PBMCs	4.3
3223	3223_1M_12_1_clearned.fcs	1M	CT+CoP	FU-	Endo-	Nonclass mono of PBMCs	6.47
3225	3225_E 022019_01_0_clearned.fcs	En	Uninf	FU-	2	Nonclass mono of PBMCs	1.94
3225	3225_1M 022019_01_0_clearned.fcs	1M	Uninf	FU-	2	Nonclass mono of PBMCs	1.99
3226	3226_E 022019_01_0_clearned.fcs	En	Uninf	FU-	2	Nonclass mono of PBMCs	3.03
3226	3226_1M 022019_01_0_clearned.fcs	1M	Uninf	FU-	2	Nonclass mono of PBMCs	3.56
3228	3228_Enrol_13_1_clearned.fcs	En	CT+	FU+	Endo+	Nonclass mono of PBMCs	4.27
3228	3228_1M_13_1_clearned.fcs	1M	CT+	FU+	Endo+	Nonclass mono of PBMCs	5.97
3233	3233_E 022019_01_0_clearned.fcs	En	Uninf	FU-	2	Nonclass mono of PBMCs	2.84
3233	3233_1M 022019_01_0_clearned.fcs	1M	Uninf	FU-	2	Nonclass mono of PBMCs	2.98
3244	3244_E 022019_01_0_clearned.fcs	En	Uninf	FU-	2	Nonclass mono of PBMCs	2.92
3244	3244_1M 022019_01_0_clearned.fcs	1M	Uninf	FU-	2	Nonclass mono of PBMCs	2.28

## Sheet: Fig1I
PTID	File	Visit	Infection	FollowUp	Ascension	variable	value
3002	3002_Enrol_14_1_clearned.fcs	En	CT+	FU-	Endo-	Plasma cells of PBMCs	0.13
3002	3002_1M_14_1_clearned.fcs	1M	CT+	FU-	Endo-	Plasma cells of PBMCs	0.37
3011	3011_Enrol_14_1_clearned.fcs	En	CT+	FU-	Endo-	Plasma cells of PBMCs	0.088
3011	3011_1M_14_1_clearned.fcs	1M	CT+	FU-	Endo-	Plasma cells of PBMCs	0.071
3013	3013_Enrol_14_1_clearned.fcs	En	CT+	FU-	Endo-	Plasma cells of PBMCs	0.25
3013	3013_1M_15_1_clearned.fcs	1M	CT+	FU-	Endo-	Plasma cells of PBMCs	0.14
3014	Subject 3014_092217_08_1_clearned.fcs	En	CT+CoP	FU-	Endo-	Plasma cells of PBMCs	0.038
3014	3014_FU_neg_1_month_13_0_clearned.fcs	1M	CT+CoP	FU-	Endo-	Plasma cells of PBMCs	0.25
3015	3015_Enrol_16_1_clearned.fcs	En	CT+	FU-	Endo-	Plasma cells of PBMCs	0.18
3015	3015_1M_16_1_clearned.fcs	1M	CT+	FU-	Endo-	Plasma cells of PBMCs	0.12
3018	3018_Enrol_08_1_clearned.fcs	En	CT+CoP	FU-	Endo+	Plasma cells of PBMCs	0.048
3018	3018_1M_13_0_clearned.fcs	1M	CT+CoP	FU-	Endo+	Plasma cells of PBMCs	0.07
3022	3022_Enrol_13_1_clearned.fcs	En	CT+	FU+	Endo-	Plasma cells of PBMCs	0.2
3022	3022_1M_12_1_clearned.fcs	1M	CT+	FU+	Endo-	Plasma cells of PBMCs	0.24
3023	3023_Enrol_12_1_clearned.fcs	En	CT+CoP	FU-	Endo-	Plasma cells of PBMCs	0.063
3023	3023_1M_12_1_clearned.fcs	1M	CT+CoP	FU-	Endo-	Plasma cells of PBMCs	0.07
3024	3024_Enrol_14_1_clearned.fcs	En	CT+	FU+	Endo+	Plasma cells of PBMCs	0.24
3024	3024_1M_12_1_clearned.fcs	1M	CT+	FU+	Endo+	Plasma cells of PBMCs	0.32
3025	3025_Enrol_13_1_clearned.fcs	En	CT+	2	Endo+	Plasma cells of PBMCs	0.34
3025	3025_1M_14_1_clearned.fcs	1M	CT+	2	Endo+	Plasma cells of PBMCs	0.48
3026	Subject 3026_092217_08_1_clearned.fcs	En	CT+CoP	FU-	Endo+	Plasma cells of PBMCs	0.026
3027	3027_Enrol_14_1_clearned.fcs	En	CT+	FU+	Endo-	Plasma cells of PBMCs	1.77
3027	3027_1M_14_1_clearned.fcs	1M	CT+	FU+	Endo-	Plasma cells of PBMCs	0.46
3028	3-028 Enroll 020223_02_1_clearned.fcs	En	CT+	FU-	Endo+	Plasma cells of PBMCs	0.13
3028	3-028 1M 020223_02_1_clearned.fcs	1M	CT+	FU-	Endo+	Plasma cells of PBMCs	0.11
3033	3033_Enrol_14_1_clearned.fcs	En	CT+	FU-	Endo-	Plasma cells of PBMCs	0.83
3033	3033_1M_15_1_clearned.fcs	1M	CT+	FU-	Endo-	Plasma cells of PBMCs	0.9
3034	3034_Enrol_15_1_clearned.fcs	En	CT+	2	Endo+	Plasma cells of PBMCs	0.42
3034	3034_1M_15_1_clearned.fcs	1M	CT+	2	Endo+	Plasma cells of PBMCs	0.35
3038	3038_Enrol 020619_02_0_clearned.fcs	En	Uninf	FU-	2	Plasma cells of PBMCs	0.071
3038	3038_1M 020619_02_0_clearned.fcs	1M	Uninf	FU-	2	Plasma cells of PBMCs	0.088
3039	3039_Enrol_12_1_clearned.fcs	En	CT+CoP	FU-	Endo+	Plasma cells of PBMCs	0.071
3039	3039_1M_12_1_clearned.fcs	1M	CT+CoP	FU-	Endo+	Plasma cells of PBMCs	0.071
3040	3040_Enrol_16_1_clearned.fcs	En	CT+	FU-	Endo+	Plasma cells of PBMCs	0.82
3040	3040_1M_17_1_clearned.fcs	1M	CT+	FU-	Endo+	Plasma cells of PBMCs	0.52
3042	3042_Enrol_14_1_clearned.fcs	En	CT+	FU+	Endo-	Plasma cells of PBMCs	0.91
3042	3042_1M_15_1_clearned.fcs	1M	CT+	FU+	Endo-	Plasma cells of PBMCs	0.9
3044	3044_Enrol 020619_02_0_clearned.fcs	En	Uninf	FU-	2	Plasma cells of PBMCs	0.064
3044	3044_1M 020619_02_0_clearned.fcs	1M	Uninf	FU-	2	Plasma cells of PBMCs	0.071
3045	3045_Enrol_17_1_clearned.fcs	En	CT+	FU-	Endo+	Plasma cells of PBMCs	0.49
3045	3045_1M_12_1_clearned.fcs	1M	CT+	FU-	Endo+	Plasma cells of PBMCs	1.01
3055	3055_Enrol_12_0_clearned.fcs	En	CT+	FU-	Endo+	Plasma cells of PBMCs	1.24
3055	3055_1M_12_1_clearned.fcs	1M	CT+	FU-	Endo+	Plasma cells of PBMCs	1.5
3058	3-058 Enroll 020223_02_0_clearned.fcs	En	CT+	FU-	Endo-	Plasma cells of PBMCs	0.24
3058	3-058 1M 020223_02_0_clearned.fcs	1M	CT+	FU-	Endo-	Plasma cells of PBMCs	0.25
3061	3-061 Enroll_01_0_clearned.fcs	En	CT+	FU-	Endo-	Plasma cells of PBMCs	0.064
3061	3-061 1M_01_0_clearned.fcs	1M	CT+	FU-	Endo-	Plasma cells of PBMCs	0.039
3061	3-061 1M_01_1_clearned.fcs	1M	CT+	FU-	Endo-	Plasma cells of PBMCs	0.039
3062	3-062 Enroll 020223_01_0_clearned.fcs	En	CT+	FU-	Endo+	Plasma cells of PBMCs	0.19
3062	3-062 1M 020223_02_0_clearned.fcs	1M	CT+	FU-	Endo+	Plasma cells of PBMCs	0.16
3063	3063_Enrol_13_1_clearned.fcs	En	CT+	FU+	Endo+	Plasma cells of PBMCs	1.25
3063	3063_1M_14_1_clearned.fcs	1M	CT+	FU+	Endo+	Plasma cells of PBMCs	1.48
3064	3-064 Enroll_01_0_clearned.fcs	En	CT+	FU+	Endo+	Plasma cells of PBMCs	0.06
3065	3-065 Enroll 020223_02_0_clearned.fcs	En	CT+	FU-	Endo+	Plasma cells of PBMCs	0.21
3065	3-065 1Ml 020223_02_0_clearned.fcs	1M	CT+	FU-	Endo+	Plasma cells of PBMCs	0.12
3067	Sample 3067_090817_08_1_clearned.fcs	En	CT+	FU-	Endo-	Plasma cells of PBMCs	0.022
3067	3067_FU_neg_1_month_12_1_clearned.fcs	1M	CT+	FU-	Endo-	Plasma cells of PBMCs	0.086
3070	3070_Enrol 020619_02_0_clearned.fcs	En	Uninf	FU-	2	Plasma cells of PBMCs	0.038
3070	3070_1M 020619_02_0_clearned.fcs	1M	Uninf	FU-	2	Plasma cells of PBMCs	0.035
3071	3071_Enrol_12_1_clearned.fcs	En	CT+CoP	FU+	Endo+	Plasma cells of PBMCs	0.093
3071	3071_1M_12_1_clearned.fcs	1M	CT+CoP	FU+	Endo+	Plasma cells of PBMCs	0.1
3078	3078_Enrol_14_1_clearned.fcs	En	CT+	FU+	Endo-	Plasma cells of PBMCs	2.44
3078	3078_1M_14_1_clearned.fcs	1M	CT+	FU+	Endo-	Plasma cells of PBMCs	2.12
3081	3081_Enrol_12_1_clearned.fcs	En	CT+CoP	FU+	Endo-	Plasma cells of PBMCs	0.085
3081	3081_1M_12_1_clearned.fcs	1M	CT+CoP	FU+	Endo-	Plasma cells of PBMCs	0.16
3085	3-085 Enroll_01_0_clearned.fcs	En	CT+	FU+	Endo-	Plasma cells of PBMCs	0.1
3085	3-085 1M_01_0_clearned.fcs	1M	CT+	FU+	Endo-	Plasma cells of PBMCs	0.11
3089	3089_Enrol_12_1_clearned.fcs	En	CT+CoP	2	Endo+	Plasma cells of PBMCs	0.16
3089	3089_1M_12_1_clearned.fcs	1M	CT+CoP	2	Endo+	Plasma cells of PBMCs	0.15
3091	3091_Enrol_12_1_clearned.fcs	En	CT+CoP	2	Endo-	Plasma cells of PBMCs	0.16
3091	3091_1M_12_1_clearned.fcs	1M	CT+CoP	2	Endo-	Plasma cells of PBMCs	0.25
3093	3093_Enrol 020619_02_0_clearned.fcs	En	Uninf	FU-	2	Plasma cells of PBMCs	0.12
3093	3093_1M 020619_02_0_clearned.fcs	1M	Uninf	FU-	2	Plasma cells of PBMCs	0.13
3095	Subject 3095_092217_08_1_clearned.fcs	En	CT+	FU+	Endo+	Plasma cells of PBMCs	0.11
3095	3095_FU_pos_1_month_14_1_clearned.fcs	1M	CT+	FU+	Endo+	Plasma cells of PBMCs	0.16
3100	3100_Enrol_01_1_clearned.fcs	En	CT+	FU-	Endo-	Plasma cells of PBMCs	0.17
3100	3100_1M_13_1_clearned.fcs	1M	CT+	FU-	Endo-	Plasma cells of PBMCs	0.058
3103	Subject 3101_110917_01_1_clearned.fcs	En	CT+	FU+	Endo-	Plasma cells of PBMCs	0.27
3103	3103_FU_pos_1_month_15_1_clearned.fcs	1M	CT+	FU+	Endo-	Plasma cells of PBMCs	0.16
3111	3111_Enrol_12_1_clearned.fcs	En	CT+CoP	FU-	Endo+	Plasma cells of PBMCs	0.11
3111	3111_1M_12_1_clearned.fcs	1M	CT+CoP	FU-	Endo+	Plasma cells of PBMCs	0.16
3112	3112_Enrol_07_1_clearned.fcs	En	CT+CoP	FU+	Endo-	Plasma cells of PBMCs	0.029
3112	3112_1M_14_1_clearned.fcs	1M	CT+CoP	FU+	Endo-	Plasma cells of PBMCs	0.035
3114	3114_Enrol_12_1_clearned.fcs	En	CT+CoP	FU-	Endo-	Plasma cells of PBMCs	0.14
3114	3114_1M_12_1_clearned.fcs	1M	CT+CoP	FU-	Endo-	Plasma cells of PBMCs	0.081
3115	3115_Enrol_15_1_clearned.fcs	En	CT+	FU+	Endo-	Plasma cells of PBMCs	1.22
3115	3115_1M_15_1_clearned.fcs	1M	CT+	FU+	Endo-	Plasma cells of PBMCs	0.3
3120	3120_Enrol_12_1_clearned.fcs	En	CT+CoP	FU-	Endo-	Plasma cells of PBMCs	0.18
3122	3122_Enrol_01_1_clearned.fcs	En	CT+CoP	FU+	Endo+	Plasma cells of PBMCs	0.17
3122	3122_1M_01_1_clearned.fcs	1M	CT+CoP	FU+	Endo+	Plasma cells of PBMCs	0.21
3123	3123_Enrol 020619_02_0_clearned.fcs	En	Uninf	FU-	2	Plasma cells of PBMCs	0.072
3123	3123_1M 020619_02_0_clearned.fcs	1M	Uninf	FU-	2	Plasma cells of PBMCs	0.068
3124	3124_Enrol_12_1_clearned.fcs	En	CT+CoP	2	Endo+	Plasma cells of PBMCs	0.036
3124	3124_1M_12_1_clearned.fcs	1M	CT+CoP	2	Endo+	Plasma cells of PBMCs	0.027
3127	3127_Enrol 020619_02_0_clearned.fcs	En	Uninf	FU-	2	Plasma cells of PBMCs	0.042
3127	3127_1M 020619_02_0_clearned.fcs	1M	Uninf	FU-	2	Plasma cells of PBMCs	0.031
3133	3133_Enrol_08_1_clearned.fcs	En	CT+CoP	FU+	Endo+	Plasma cells of PBMCs	0.11
3133	3133_1M_16_1_clearned.fcs	1M	CT+CoP	FU+	Endo+	Plasma cells of PBMCs	0.12
3134	3134_Enrol_14_1_clearned.fcs	En	CT+	FU+	Endo-	Plasma cells of PBMCs	0.15
3134	3134_1M_15_1_clearned.fcs	1M	CT+	FU+	Endo-	Plasma cells of PBMCs	0.24
3136	3136_Enrol_12_1_clearned.fcs	En	CT+CoP	FU+	Endo-	Plasma cells of PBMCs	0.012
3136	3136_1M_12_1_clearned.fcs	1M	CT+CoP	FU+	Endo-	Plasma cells of PBMCs	0.045
3141	3141_Enrol_02_1_clearned.fcs	En	CT+CoP	FU+	Endo-	Plasma cells of PBMCs	0.13
3141	3141_1M_02_1_clearned.fcs	1M	CT+CoP	FU+	Endo-	Plasma cells of PBMCs	0.082
3150	3150_E 022019_01_0_clearned.fcs	En	Uninf	FU-	2	Plasma cells of PBMCs	0.03
3150	3150_1M 022019_01_0_clearned.fcs	1M	Uninf	FU-	2	Plasma cells of PBMCs	0.03
3151	Subject 3151_110917_01_1_clearned.fcs	En	CT+	FU+	Endo+	Plasma cells of PBMCs	0.047
3151	3151_FU_pos_1_month_16_1_clearned.fcs	1M	CT+	FU+	Endo+	Plasma cells of PBMCs	0.072
3152	3152_Enrol_15_1_clearned.fcs	En	CT+	FU+	Endo-	Plasma cells of PBMCs	0.1
3152	3152_1M_16_1_clearned.fcs	1M	CT+	FU+	Endo-	Plasma cells of PBMCs	0.15
3153	Subject 3153_110917_01_1_clearned.fcs	En	CT+	2	Endo-	Plasma cells of PBMCs	0.052
3154	3154_Enrol_16_1_clearned.fcs	En	CT+	FU+	Endo-	Plasma cells of PBMCs	0.27
3154	3154_1M_16_1_clearned.fcs	1M	CT+	FU+	Endo-	Plasma cells of PBMCs	0.18
3160	3160_E 022019_01_0_clearned.fcs	En	Uninf	FU-	2	Plasma cells of PBMCs	0.054
3160	3160_1M 022019_01_0_clearned.fcs	1M	Uninf	FU-	2	Plasma cells of PBMCs	0.049
3161	3161_Enrol_12_1_clearned.fcs	En	CT+CoP	2	Endo+	Plasma cells of PBMCs	0.13
3161	3161_1M_12_1_clearned.fcs	1M	CT+CoP	2	Endo+	Plasma cells of PBMCs	0.053
3164	Sample 3164_091417_07_1_clearned.fcs	En	CT+	FU-	Endo-	Plasma cells of PBMCs	0.036
3165	Sample 3165_091417_07_1_clearned.fcs	En	CT+	2	Endo+	Plasma cells of PBMCs	0.055
3169	Subject 3169_092217_08_1_clearned.fcs	En	CT+CoP	FU+	Endo-	Plasma cells of PBMCs	0.057
3170	3170_Enrol_08_1_clearned.fcs	En	CT+	FU+	Endo-	Plasma cells of PBMCs	0.034
3170	3170_1M_17_1_clearned.fcs	1M	CT+	FU+	Endo-	Plasma cells of PBMCs	0.092
3172	3172_Enrol_08_1_clearned.fcs	En	CT+	FU+	Endo+	Plasma cells of PBMCs	0.046
3172	3172_1M_14_1_clearned.fcs	1M	CT+	FU+	Endo+	Plasma cells of PBMCs	0.057
3174	3174_Enrol_14_1_clearned.fcs	En	CT+	FU+	Endo-	Plasma cells of PBMCs	0.2
3174	3174_1M_13_1_clearned.fcs	1M	CT+	FU+	Endo-	Plasma cells of PBMCs	0.11
3179	3179_Enrol_08_1_clearned.fcs	En	CT+	FU-	Endo+	Plasma cells of PBMCs	0.035
3179	3179_1M_14_1_clearned.fcs	1M	CT+	FU-	Endo+	Plasma cells of PBMCs	0.048
3183	3183_Enrol_02_1_clearned.fcs	En	CT+CoP	FU+	Endo-	Plasma cells of PBMCs	0.11
3183	3183_1M_03_1_clearned.fcs	1M	CT+CoP	FU+	Endo-	Plasma cells of PBMCs	0.1
3184	3184_Enrol_03_1_clearned.fcs	En	CT+CoP	FU+	Endo-	Plasma cells of PBMCs	0.12
3184	3184_1M_03_1_clearned.fcs	1M	CT+CoP	FU+	Endo-	Plasma cells of PBMCs	0.16
3197	3197_Enrol_14_1_clearned.fcs	En	CT+	FU+	Endo+	Plasma cells of PBMCs	0.091
3197	3197_1M_14_1_clearned.fcs	1M	CT+	FU+	Endo+	Plasma cells of PBMCs	0.1
3204	Subject 3204_110917_01_1_clearned.fcs	En	CT+	FU-	Endo-	Plasma cells of PBMCs	0.071
3206	3206_Enrol_03_1_clearned.fcs	En	CT+CoP	FU+	Endo-	Plasma cells of PBMCs	0.073
3206	3206_1M_03_1_clearned.fcs	1M	CT+CoP	FU+	Endo-	Plasma cells of PBMCs	0.094
3212	Sample 3212_090817_09_1_clearned.fcs	En	CT+CoP	2	Endo+	Plasma cells of PBMCs	0.054
3218	3218_Enrol_14_1_clearned.fcs	En	CT+	FU+	Endo+	Plasma cells of PBMCs	0.056
3218	3218_1M_14_1_clearned.fcs	1M	CT+	FU+	Endo+	Plasma cells of PBMCs	0.083
3219	Subject 3219_092217_08_1_clearned.fcs	En	CT+	FU-	Endo-	Plasma cells of PBMCs	0.073
3219	3219_FU_neg_1_month_14_1_clearned.fcs	1M	CT+	FU-	Endo-	Plasma cells of PBMCs	0.078
3221	3221_Enrol_03_1_clearned.fcs	En	CT+CoP	FU+	Endo-	Plasma cells of PBMCs	0.23
3221	3221_1M_03_1_clearned.fcs	1M	CT+CoP	FU+	Endo-	Plasma cells of PBMCs	0.17
3223	3223_Enrol_12_1_clearned.fcs	En	CT+CoP	FU-	Endo-	Plasma cells of PBMCs	0.045
3223	3223_1M_12_1_clearned.fcs	1M	CT+CoP	FU-	Endo-	Plasma cells of PBMCs	0.066
3225	3225_E 022019_01_0_clearned.fcs	En	Uninf	FU-	2	Plasma cells of PBMCs	0.04
3225	3225_1M 022019_01_0_clearned.fcs	1M	Uninf	FU-	2	Plasma cells of PBMCs	0.086
3226	3226_E 022019_01_0_clearned.fcs	En	Uninf	FU-	2	Plasma cells of PBMCs	0.076
3226	3226_1M 022019_01_0_clearned.fcs	1M	Uninf	FU-	2	Plasma cells of PBMCs	0.11
3228	3228_Enrol_13_1_clearned.fcs	En	CT+	FU+	Endo+	Plasma cells of PBMCs	0.33
3228	3228_1M_13_1_clearned.fcs	1M	CT+	FU+	Endo+	Plasma cells of PBMCs	1.17
3233	3233_E 022019_01_0_clearned.fcs	En	Uninf	FU-	2	Plasma cells of PBMCs	0.053
3233	3233_1M 022019_01_0_clearned.fcs	1M	Uninf	FU-	2	Plasma cells of PBMCs	0.053
3244	3244_E 022019_01_0_clearned.fcs	En	Uninf	FU-	2	Plasma cells of PBMCs	0.062
3244	3244_1M 022019_01_0_clearned.fcs	1M	Uninf	FU-	2	Plasma cells of PBMCs	0.029

## Sheet: Fig1J
PTID	File	Visit	Infection	FollowUp	Ascension	variable	value
3002	3002_Enrol_14_1_clearned.fcs	En	CT+	FU-	Endo-	CD4 TEM of PBMCs	6.23
3002	3002_1M_14_1_clearned.fcs	1M	CT+	FU-	Endo-	CD4 TEM of PBMCs	5.29
3011	3011_Enrol_14_1_clearned.fcs	En	CT+	FU-	Endo-	CD4 TEM of PBMCs	4.39
3011	3011_1M_14_1_clearned.fcs	1M	CT+	FU-	Endo-	CD4 TEM of PBMCs	5.86
3013	3013_Enrol_14_1_clearned.fcs	En	CT+	FU-	Endo-	CD4 TEM of PBMCs	8.59
3013	3013_1M_15_1_clearned.fcs	1M	CT+	FU-	Endo-	CD4 TEM of PBMCs	8.75
3014	Subject 3014_092217_08_1_clearned.fcs	En	CT+CoP	FU-	Endo-	CD4 TEM of PBMCs	5.71
3014	3014_FU_neg_1_month_13_0_clearned.fcs	1M	CT+CoP	FU-	Endo-	CD4 TEM of PBMCs	4.3
3015	3015_Enrol_16_1_clearned.fcs	En	CT+	FU-	Endo-	CD4 TEM of PBMCs	7.15
3015	3015_1M_16_1_clearned.fcs	1M	CT+	FU-	Endo-	CD4 TEM of PBMCs	6.58
3018	3018_Enrol_08_1_clearned.fcs	En	CT+CoP	FU-	Endo+	CD4 TEM of PBMCs	7.82
3018	3018_1M_13_0_clearned.fcs	1M	CT+CoP	FU-	Endo+	CD4 TEM of PBMCs	8.03
3022	3022_Enrol_13_1_clearned.fcs	En	CT+	FU+	Endo-	CD4 TEM of PBMCs	5.11
3022	3022_1M_12_1_clearned.fcs	1M	CT+	FU+	Endo-	CD4 TEM of PBMCs	7.09
3023	3023_Enrol_12_1_clearned.fcs	En	CT+CoP	FU-	Endo-	CD4 TEM of PBMCs	10.2
3023	3023_1M_12_1_clearned.fcs	1M	CT+CoP	FU-	Endo-	CD4 TEM of PBMCs	6.55
3024	3024_Enrol_14_1_clearned.fcs	En	CT+	FU+	Endo+	CD4 TEM of PBMCs	5.79
3024	3024_1M_12_1_clearned.fcs	1M	CT+	FU+	Endo+	CD4 TEM of PBMCs	8.5
3025	3025_Enrol_13_1_clearned.fcs	En	CT+	2	Endo+	CD4 TEM of PBMCs	3.57
3025	3025_1M_14_1_clearned.fcs	1M	CT+	2	Endo+	CD4 TEM of PBMCs	4.19
3026	Subject 3026_092217_08_1_clearned.fcs	En	CT+CoP	FU-	Endo+	CD4 TEM of PBMCs	5.24
3027	3027_Enrol_14_1_clearned.fcs	En	CT+	FU+	Endo-	CD4 TEM of PBMCs	13.1
3027	3027_1M_14_1_clearned.fcs	1M	CT+	FU+	Endo-	CD4 TEM of PBMCs	14.9
3028	3-028 Enroll 020223_02_1_clearned.fcs	En	CT+	FU-	Endo+	CD4 TEM of PBMCs	7.38
3028	3-028 1M 020223_02_1_clearned.fcs	1M	CT+	FU-	Endo+	CD4 TEM of PBMCs	6.26
3033	3033_Enrol_14_1_clearned.fcs	En	CT+	FU-	Endo-	CD4 TEM of PBMCs	4.5
3033	3033_1M_15_1_clearned.fcs	1M	CT+	FU-	Endo-	CD4 TEM of PBMCs	4.38
3034	3034_Enrol_15_1_clearned.fcs	En	CT+	2	Endo+	CD4 TEM of PBMCs	5.56
3034	3034_1M_15_1_clearned.fcs	1M	CT+	2	Endo+	CD4 TEM of PBMCs	8.81
3038	3038_Enrol 020619_02_0_clearned.fcs	En	Uninf	FU-	2	CD4 TEM of PBMCs	3.24
3038	3038_1M 020619_02_0_clearned.fcs	1M	Uninf	FU-	2	CD4 TEM of PBMCs	3.63
3039	3039_Enrol_12_1_clearned.fcs	En	CT+CoP	FU-	Endo+	CD4 TEM of PBMCs	12.3
3039	3039_1M_12_1_clearned.fcs	1M	CT+CoP	FU-	Endo+	CD4 TEM of PBMCs	11.4
3040	3040_Enrol_16_1_clearned.fcs	En	CT+	FU-	Endo+	CD4 TEM of PBMCs	6.36
3040	3040_1M_17_1_clearned.fcs	1M	CT+	FU-	Endo+	CD4 TEM of PBMCs	5.58
3042	3042_Enrol_14_1_clearned.fcs	En	CT+	FU+	Endo-	CD4 TEM of PBMCs	10.2
3042	3042_1M_15_1_clearned.fcs	1M	CT+	FU+	Endo-	CD4 TEM of PBMCs	12.1
3044	3044_Enrol 020619_02_0_clearned.fcs	En	Uninf	FU-	2	CD4 TEM of PBMCs	3.66
3044	3044_1M 020619_02_0_clearned.fcs	1M	Uninf	FU-	2	CD4 TEM of PBMCs	3.75
3045	3045_Enrol_17_1_clearned.fcs	En	CT+	FU-	Endo+	CD4 TEM of PBMCs	6.42
3045	3045_1M_12_1_clearned.fcs	1M	CT+	FU-	Endo+	CD4 TEM of PBMCs	6.04
3055	3055_Enrol_12_0_clearned.fcs	En	CT+	FU-	Endo+	CD4 TEM of PBMCs	6.16
3055	3055_1M_12_1_clearned.fcs	1M	CT+	FU-	Endo+	CD4 TEM of PBMCs	5.75
3058	3-058 Enroll 020223_02_0_clearned.fcs	En	CT+	FU-	Endo-	CD4 TEM of PBMCs	5.84
3058	3-058 1M 020223_02_0_clearned.fcs	1M	CT+	FU-	Endo-	CD4 TEM of PBMCs	6.3
3061	3-061 Enroll_01_0_clearned.fcs	En	CT+	FU-	Endo-	CD4 TEM of PBMCs	7.81
3061	3-061 1M_01_0_clearned.fcs	1M	CT+	FU-	Endo-	CD4 TEM of PBMCs	6.05
3061	3-061 1M_01_1_clearned.fcs	1M	CT+	FU-	Endo-	CD4 TEM of PBMCs	6.05
3062	3-062 Enroll 020223_01_0_clearned.fcs	En	CT+	FU-	Endo+	CD4 TEM of PBMCs	4.77
3062	3-062 1M 020223_02_0_clearned.fcs	1M	CT+	FU-	Endo+	CD4 TEM of PBMCs	4.22
3063	3063_Enrol_13_1_clearned.fcs	En	CT+	FU+	Endo+	CD4 TEM of PBMCs	7.13
3063	3063_1M_14_1_clearned.fcs	1M	CT+	FU+	Endo+	CD4 TEM of PBMCs	6.48
3064	3-064 Enroll_01_0_clearned.fcs	En	CT+	FU+	Endo+	CD4 TEM of PBMCs	6
3065	3-065 Enroll 020223_02_0_clearned.fcs	En	CT+	FU-	Endo+	CD4 TEM of PBMCs	3.78
3065	3-065 1Ml 020223_02_0_clearned.fcs	1M	CT+	FU-	Endo+	CD4 TEM of PBMCs	3.41
3067	Sample 3067_090817_08_1_clearned.fcs	En	CT+	FU-	Endo-	CD4 TEM of PBMCs	1.91
3067	3067_FU_neg_1_month_12_1_clearned.fcs	1M	CT+	FU-	Endo-	CD4 TEM of PBMCs	1.73
3070	3070_Enrol 020619_02_0_clearned.fcs	En	Uninf	FU-	2	CD4 TEM of PBMCs	4.93
3070	3070_1M 020619_02_0_clearned.fcs	1M	Uninf	FU-	2	CD4 TEM of PBMCs	6.33
3071	3071_Enrol_12_1_clearned.fcs	En	CT+CoP	FU+	Endo+	CD4 TEM of PBMCs	5.56
3071	3071_1M_12_1_clearned.fcs	1M	CT+CoP	FU+	Endo+	CD4 TEM of PBMCs	6.29
3078	3078_Enrol_14_1_clearned.fcs	En	CT+	FU+	Endo-	CD4 TEM of PBMCs	6.79
3078	3078_1M_14_1_clearned.fcs	1M	CT+	FU+	Endo-	CD4 TEM of PBMCs	5.32
3081	3081_Enrol_12_1_clearned.fcs	En	CT+CoP	FU+	Endo-	CD4 TEM of PBMCs	7.33
3081	3081_1M_12_1_clearned.fcs	1M	CT+CoP	FU+	Endo-	CD4 TEM of PBMCs	5.66
3085	3-085 Enroll_01_0_clearned.fcs	En	CT+	FU+	Endo-	CD4 TEM of PBMCs	4.29
3085	3-085 1M_01_0_clearned.fcs	1M	CT+	FU+	Endo-	CD4 TEM of PBMCs	4.51
3089	3089_Enrol_12_1_clearned.fcs	En	CT+CoP	2	Endo+	CD4 TEM of PBMCs	4.43
3089	3089_1M_12_1_clearned.fcs	1M	CT+CoP	2	Endo+	CD4 TEM of PBMCs	4.35
3091	3091_Enrol_12_1_clearned.fcs	En	CT+CoP	2	Endo-	CD4 TEM of PBMCs	6.65
3091	3091_1M_12_1_clearned.fcs	1M	CT+CoP	2	Endo-	CD4 TEM of PBMCs	5.89
3093	3093_Enrol 020619_02_0_clearned.fcs	En	Uninf	FU-	2	CD4 TEM of PBMCs	2.89
3093	3093_1M 020619_02_0_clearned.fcs	1M	Uninf	FU-	2	CD4 TEM of PBMCs	2.69
3095	Subject 3095_092217_08_1_clearned.fcs	En	CT+	FU+	Endo+	CD4 TEM of PBMCs	8.33
3095	3095_FU_pos_1_month_14_1_clearned.fcs	1M	CT+	FU+	Endo+	CD4 TEM of PBMCs	8.89
3100	3100_Enrol_01_1_clearned.fcs	En	CT+	FU-	Endo-	CD4 TEM of PBMCs	6.19
3100	3100_1M_13_1_clearned.fcs	1M	CT+	FU-	Endo-	CD4 TEM of PBMCs	7.14
3103	Subject 3101_110917_01_1_clearned.fcs	En	CT+	FU+	Endo-	CD4 TEM of PBMCs	7.64
3103	3103_FU_pos_1_month_15_1_clearned.fcs	1M	CT+	FU+	Endo-	CD4 TEM of PBMCs	5.02
3111	3111_Enrol_12_1_clearned.fcs	En	CT+CoP	FU-	Endo+	CD4 TEM of PBMCs	5.47
3111	3111_1M_12_1_clearned.fcs	1M	CT+CoP	FU-	Endo+	CD4 TEM of PBMCs	6.88
3112	3112_Enrol_07_1_clearned.fcs	En	CT+CoP	FU+	Endo-	CD4 TEM of PBMCs	5.69
3112	3112_1M_14_1_clearned.fcs	1M	CT+CoP	FU+	Endo-	CD4 TEM of PBMCs	7.28
3114	3114_Enrol_12_1_clearned.fcs	En	CT+CoP	FU-	Endo-	CD4 TEM of PBMCs	7.52
3114	3114_1M_12_1_clearned.fcs	1M	CT+CoP	FU-	Endo-	CD4 TEM of PBMCs	6.81
3115	3115_Enrol_15_1_clearned.fcs	En	CT+	FU+	Endo-	CD4 TEM of PBMCs	8.58
3115	3115_1M_15_1_clearned.fcs	1M	CT+	FU+	Endo-	CD4 TEM of PBMCs	11.5
3120	3120_Enrol_12_1_clearned.fcs	En	CT+CoP	FU-	Endo-	CD4 TEM of PBMCs	1.84
3122	3122_Enrol_01_1_clearned.fcs	En	CT+CoP	FU+	Endo+	CD4 TEM of PBMCs	7.92
3122	3122_1M_01_1_clearned.fcs	1M	CT+CoP	FU+	Endo+	CD4 TEM of PBMCs	7.13
3123	3123_Enrol 020619_02_0_clearned.fcs	En	Uninf	FU-	2	CD4 TEM of PBMCs	4.78
3123	3123_1M 020619_02_0_clearned.fcs	1M	Uninf	FU-	2	CD4 TEM of PBMCs	5.87
3124	3124_Enrol_12_1_clearned.fcs	En	CT+CoP	2	Endo+	CD4 TEM of PBMCs	6.75
3124	3124_1M_12_1_clearned.fcs	1M	CT+CoP	2	Endo+	CD4 TEM of PBMCs	5.12
3127	3127_Enrol 020619_02_0_clearned.fcs	En	Uninf	FU-	2	CD4 TEM of PBMCs	5.76
3127	3127_1M 020619_02_0_clearned.fcs	1M	Uninf	FU-	2	CD4 TEM of PBMCs	3.78
3133	3133_Enrol_08_1_clearned.fcs	En	CT+CoP	FU+	Endo+	CD4 TEM of PBMCs	6.17
3133	3133_1M_16_1_clearned.fcs	1M	CT+CoP	FU+	Endo+	CD4 TEM of PBMCs	7.19
3134	3134_Enrol_14_1_clearned.fcs	En	CT+	FU+	Endo-	CD4 TEM of PBMCs	7.04
3134	3134_1M_15_1_clearned.fcs	1M	CT+	FU+	Endo-	CD4 TEM of PBMCs	6.07
3136	3136_Enrol_12_1_clearned.fcs	En	CT+CoP	FU+	Endo-	CD4 TEM of PBMCs	11.8
3136	3136_1M_12_1_clearned.fcs	1M	CT+CoP	FU+	Endo-	CD4 TEM of PBMCs	6.31
3141	3141_Enrol_02_1_clearned.fcs	En	CT+CoP	FU+	Endo-	CD4 TEM of PBMCs	6.66
3141	3141_1M_02_1_clearned.fcs	1M	CT+CoP	FU+	Endo-	CD4 TEM of PBMCs	4.76
3150	3150_E 022019_01_0_clearned.fcs	En	Uninf	FU-	2	CD4 TEM of PBMCs	8.13
3150	3150_1M 022019_01_0_clearned.fcs	1M	Uninf	FU-	2	CD4 TEM of PBMCs	7.8
3151	Subject 3151_110917_01_1_clearned.fcs	En	CT+	FU+	Endo+	CD4 TEM of PBMCs	6.04
3151	3151_FU_pos_1_month_16_1_clearned.fcs	1M	CT+	FU+	Endo+	CD4 TEM of PBMCs	6.69
3152	3152_Enrol_15_1_clearned.fcs	En	CT+	FU+	Endo-	CD4 TEM of PBMCs	6.49
3152	3152_1M_16_1_clearned.fcs	1M	CT+	FU+	Endo-	CD4 TEM of PBMCs	5.41
3153	Subject 3153_110917_01_1_clearned.fcs	En	CT+	2	Endo-	CD4 TEM of PBMCs	4.28
3154	3154_Enrol_16_1_clearned.fcs	En	CT+	FU+	Endo-	CD4 TEM of PBMCs	5.97
3154	3154_1M_16_1_clearned.fcs	1M	CT+	FU+	Endo-	CD4 TEM of PBMCs	4.67
3160	3160_E 022019_01_0_clearned.fcs	En	Uninf	FU-	2	CD4 TEM of PBMCs	1.88
3160	3160_1M 022019_01_0_clearned.fcs	1M	Uninf	FU-	2	CD4 TEM of PBMCs	2.15
3161	3161_Enrol_12_1_clearned.fcs	En	CT+CoP	2	Endo+	CD4 TEM of PBMCs	7.55
3161	3161_1M_12_1_clearned.fcs	1M	CT+CoP	2	Endo+	CD4 TEM of PBMCs	8.61
3164	Sample 3164_091417_07_1_clearned.fcs	En	CT+	FU-	Endo-	CD4 TEM of PBMCs	5.24
3165	Sample 3165_091417_07_1_clearned.fcs	En	CT+	2	Endo+	CD4 TEM of PBMCs	4.04
3169	Subject 3169_092217_08_1_clearned.fcs	En	CT+CoP	FU+	Endo-	CD4 TEM of PBMCs	8.71
3170	3170_Enrol_08_1_clearned.fcs	En	CT+	FU+	Endo-	CD4 TEM of PBMCs	8.58
3170	3170_1M_17_1_clearned.fcs	1M	CT+	FU+	Endo-	CD4 TEM of PBMCs	6.54
3172	3172_Enrol_08_1_clearned.fcs	En	CT+	FU+	Endo+	CD4 TEM of PBMCs	3.78
3172	3172_1M_14_1_clearned.fcs	1M	CT+	FU+	Endo+	CD4 TEM of PBMCs	4.79
3174	3174_Enrol_14_1_clearned.fcs	En	CT+	FU+	Endo-	CD4 TEM of PBMCs	6.79
3174	3174_1M_13_1_clearned.fcs	1M	CT+	FU+	Endo-	CD4 TEM of PBMCs	9.47
3179	3179_Enrol_08_1_clearned.fcs	En	CT+	FU-	Endo+	CD4 TEM of PBMCs	9.18
3179	3179_1M_14_1_clearned.fcs	1M	CT+	FU-	Endo+	CD4 TEM of PBMCs	6.68
3183	3183_Enrol_02_1_clearned.fcs	En	CT+CoP	FU+	Endo-	CD4 TEM of PBMCs	3.97
3183	3183_1M_03_1_clearned.fcs	1M	CT+CoP	FU+	Endo-	CD4 TEM of PBMCs	3.27
3184	3184_Enrol_03_1_clearned.fcs	En	CT+CoP	FU+	Endo-	CD4 TEM of PBMCs	5.59
3184	3184_1M_03_1_clearned.fcs	1M	CT+CoP	FU+	Endo-	CD4 TEM of PBMCs	5.18
3197	3197_Enrol_14_1_clearned.fcs	En	CT+	FU+	Endo+	CD4 TEM of PBMCs	10.2
3197	3197_1M_14_1_clearned.fcs	1M	CT+	FU+	Endo+	CD4 TEM of PBMCs	9.21
3204	Subject 3204_110917_01_1_clearned.fcs	En	CT+	FU-	Endo-	CD4 TEM of PBMCs	7.88
3206	3206_Enrol_03_1_clearned.fcs	En	CT+CoP	FU+	Endo-	CD4 TEM of PBMCs	6.98
3206	3206_1M_03_1_clearned.fcs	1M	CT+CoP	FU+	Endo-	CD4 TEM of PBMCs	5.49
3212	Sample 3212_090817_09_1_clearned.fcs	En	CT+CoP	2	Endo+	CD4 TEM of PBMCs	9.29
3218	3218_Enrol_14_1_clearned.fcs	En	CT+	FU+	Endo+	CD4 TEM of PBMCs	11.3
3218	3218_1M_14_1_clearned.fcs	1M	CT+	FU+	Endo+	CD4 TEM of PBMCs	6.93
3219	Subject 3219_092217_08_1_clearned.fcs	En	CT+	FU-	Endo-	CD4 TEM of PBMCs	10.4
3219	3219_FU_neg_1_month_14_1_clearned.fcs	1M	CT+	FU-	Endo-	CD4 TEM of PBMCs	6.54
3221	3221_Enrol_03_1_clearned.fcs	En	CT+CoP	FU+	Endo-	CD4 TEM of PBMCs	5.27
3221	3221_1M_03_1_clearned.fcs	1M	CT+CoP	FU+	Endo-	CD4 TEM of PBMCs	4.3
3223	3223_Enrol_12_1_clearned.fcs	En	CT+CoP	FU-	Endo-	CD4 TEM of PBMCs	12.1
3223	3223_1M_12_1_clearned.fcs	1M	CT+CoP	FU-	Endo-	CD4 TEM of PBMCs	11.2
3225	3225_E 022019_01_0_clearned.fcs	En	Uninf	FU-	2	CD4 TEM of PBMCs	3.1
3225	3225_1M 022019_01_0_clearned.fcs	1M	Uninf	FU-	2	CD4 TEM of PBMCs	4
3226	3226_E 022019_01_0_clearned.fcs	En	Uninf	FU-	2	CD4 TEM of PBMCs	4.58
3226	3226_1M 022019_01_0_clearned.fcs	1M	Uninf	FU-	2	CD4 TEM of PBMCs	3.76
3228	3228_Enrol_13_1_clearned.fcs	En	CT+	FU+	Endo+	CD4 TEM of PBMCs	9.35
3228	3228_1M_13_1_clearned.fcs	1M	CT+	FU+	Endo+	CD4 TEM of PBMCs	2.22
3233	3233_E 022019_01_0_clearned.fcs	En	Uninf	FU-	2	CD4 TEM of PBMCs	4.95
3233	3233_1M 022019_01_0_clearned.fcs	1M	Uninf	FU-	2	CD4 TEM of PBMCs	5.17
3244	3244_E 022019_01_0_clearned.fcs	En	Uninf	FU-	2	CD4 TEM of PBMCs	1.81
3244	3244_1M 022019_01_0_clearned.fcs	1M	Uninf	FU-	2	CD4 TEM of PBMCs	1.51

## Sheet: Fig1K
PTID	File	Visit	Infection	FollowUp	Ascension	variable	value
3002	3002_Enrol_14_1_clearned.fcs	En	CT+	FU-	Endo-	CD8 TEM of PBMCs	1.52
3002	3002_1M_14_1_clearned.fcs	1M	CT+	FU-	Endo-	CD8 TEM of PBMCs	1.27
3011	3011_Enrol_14_1_clearned.fcs	En	CT+	FU-	Endo-	CD8 TEM of PBMCs	1.73
3011	3011_1M_14_1_clearned.fcs	1M	CT+	FU-	Endo-	CD8 TEM of PBMCs	2.3
3013	3013_Enrol_14_1_clearned.fcs	En	CT+	FU-	Endo-	CD8 TEM of PBMCs	4.33
3013	3013_1M_15_1_clearned.fcs	1M	CT+	FU-	Endo-	CD8 TEM of PBMCs	4.2
3014	Subject 3014_092217_08_1_clearned.fcs	En	CT+CoP	FU-	Endo-	CD8 TEM of PBMCs	1.26
3014	3014_FU_neg_1_month_13_0_clearned.fcs	1M	CT+CoP	FU-	Endo-	CD8 TEM of PBMCs	1.39
3015	3015_Enrol_16_1_clearned.fcs	En	CT+	FU-	Endo-	CD8 TEM of PBMCs	2.78
3015	3015_1M_16_1_clearned.fcs	1M	CT+	FU-	Endo-	CD8 TEM of PBMCs	2.53
3018	3018_Enrol_08_1_clearned.fcs	En	CT+CoP	FU-	Endo+	CD8 TEM of PBMCs	1.63
3018	3018_1M_13_0_clearned.fcs	1M	CT+CoP	FU-	Endo+	CD8 TEM of PBMCs	2
3022	3022_Enrol_13_1_clearned.fcs	En	CT+	FU+	Endo-	CD8 TEM of PBMCs	3.21
3022	3022_1M_12_1_clearned.fcs	1M	CT+	FU+	Endo-	CD8 TEM of PBMCs	2.92
3023	3023_Enrol_12_1_clearned.fcs	En	CT+CoP	FU-	Endo-	CD8 TEM of PBMCs	3.39
3023	3023_1M_12_1_clearned.fcs	1M	CT+CoP	FU-	Endo-	CD8 TEM of PBMCs	2.9
3024	3024_Enrol_14_1_clearned.fcs	En	CT+	FU+	Endo+	CD8 TEM of PBMCs	3.4
3024	3024_1M_12_1_clearned.fcs	1M	CT+	FU+	Endo+	CD8 TEM of PBMCs	3.32
3025	3025_Enrol_13_1_clearned.fcs	En	CT+	2	Endo+	CD8 TEM of PBMCs	0.94
3025	3025_1M_14_1_clearned.fcs	1M	CT+	2	Endo+	CD8 TEM of PBMCs	1.05
3026	Subject 3026_092217_08_1_clearned.fcs	En	CT+CoP	FU-	Endo+	CD8 TEM of PBMCs	3.31
3027	3027_Enrol_14_1_clearned.fcs	En	CT+	FU+	Endo-	CD8 TEM of PBMCs	2.1
3027	3027_1M_14_1_clearned.fcs	1M	CT+	FU+	Endo-	CD8 TEM of PBMCs	3.43
3028	3-028 Enroll 020223_02_1_clearned.fcs	En	CT+	FU-	Endo+	CD8 TEM of PBMCs	3.13
3028	3-028 1M 020223_02_1_clearned.fcs	1M	CT+	FU-	Endo+	CD8 TEM of PBMCs	2.11
3033	3033_Enrol_14_1_clearned.fcs	En	CT+	FU-	Endo-	CD8 TEM of PBMCs	1.84
3033	3033_1M_15_1_clearned.fcs	1M	CT+	FU-	Endo-	CD8 TEM of PBMCs	2.51
3034	3034_Enrol_15_1_clearned.fcs	En	CT+	2	Endo+	CD8 TEM of PBMCs	1.88
3034	3034_1M_15_1_clearned.fcs	1M	CT+	2	Endo+	CD8 TEM of PBMCs	2.53
3038	3038_Enrol 020619_02_0_clearned.fcs	En	Uninf	FU-	2	CD8 TEM of PBMCs	2.35
3038	3038_1M 020619_02_0_clearned.fcs	1M	Uninf	FU-	2	CD8 TEM of PBMCs	2.61
3039	3039_Enrol_12_1_clearned.fcs	En	CT+CoP	FU-	Endo+	CD8 TEM of PBMCs	3.06
3039	3039_1M_12_1_clearned.fcs	1M	CT+CoP	FU-	Endo+	CD8 TEM of PBMCs	3.38
3040	3040_Enrol_16_1_clearned.fcs	En	CT+	FU-	Endo+	CD8 TEM of PBMCs	1.56
3040	3040_1M_17_1_clearned.fcs	1M	CT+	FU-	Endo+	CD8 TEM of PBMCs	2.46
3042	3042_Enrol_14_1_clearned.fcs	En	CT+	FU+	Endo-	CD8 TEM of PBMCs	4.7
3042	3042_1M_15_1_clearned.fcs	1M	CT+	FU+	Endo-	CD8 TEM of PBMCs	5.21
3044	3044_Enrol 020619_02_0_clearned.fcs	En	Uninf	FU-	2	CD8 TEM of PBMCs	0.9
3044	3044_1M 020619_02_0_clearned.fcs	1M	Uninf	FU-	2	CD8 TEM of PBMCs	1.17
3045	3045_Enrol_17_1_clearned.fcs	En	CT+	FU-	Endo+	CD8 TEM of PBMCs	2.12
3045	3045_1M_12_1_clearned.fcs	1M	CT+	FU-	Endo+	CD8 TEM of PBMCs	2.14
3055	3055_Enrol_12_0_clearned.fcs	En	CT+	FU-	Endo+	CD8 TEM of PBMCs	1.57
3055	3055_1M_12_1_clearned.fcs	1M	CT+	FU-	Endo+	CD8 TEM of PBMCs	1.49
3058	3-058 Enroll 020223_02_0_clearned.fcs	En	CT+	FU-	Endo-	CD8 TEM of PBMCs	2.54
3058	3-058 1M 020223_02_0_clearned.fcs	1M	CT+	FU-	Endo-	CD8 TEM of PBMCs	3.31
3061	3-061 Enroll_01_0_clearned.fcs	En	CT+	FU-	Endo-	CD8 TEM of PBMCs	2.29
3061	3-061 1M_01_0_clearned.fcs	1M	CT+	FU-	Endo-	CD8 TEM of PBMCs	2.04
3061	3-061 1M_01_1_clearned.fcs	1M	CT+	FU-	Endo-	CD8 TEM of PBMCs	2.04
3062	3-062 Enroll 020223_01_0_clearned.fcs	En	CT+	FU-	Endo+	CD8 TEM of PBMCs	1.11
3062	3-062 1M 020223_02_0_clearned.fcs	1M	CT+	FU-	Endo+	CD8 TEM of PBMCs	0.94
3063	3063_Enrol_13_1_clearned.fcs	En	CT+	FU+	Endo+	CD8 TEM of PBMCs	1.22
3063	3063_1M_14_1_clearned.fcs	1M	CT+	FU+	Endo+	CD8 TEM of PBMCs	1.26
3064	3-064 Enroll_01_0_clearned.fcs	En	CT+	FU+	Endo+	CD8 TEM of PBMCs	1.75
3065	3-065 Enroll 020223_02_0_clearned.fcs	En	CT+	FU-	Endo+	CD8 TEM of PBMCs	0.85
3065	3-065 1Ml 020223_02_0_clearned.fcs	1M	CT+	FU-	Endo+	CD8 TEM of PBMCs	0.79
3067	Sample 3067_090817_08_1_clearned.fcs	En	CT+	FU-	Endo-	CD8 TEM of PBMCs	2.27
3067	3067_FU_neg_1_month_12_1_clearned.fcs	1M	CT+	FU-	Endo-	CD8 TEM of PBMCs	2
3070	3070_Enrol 020619_02_0_clearned.fcs	En	Uninf	FU-	2	CD8 TEM of PBMCs	1.57
3070	3070_1M 020619_02_0_clearned.fcs	1M	Uninf	FU-	2	CD8 TEM of PBMCs	1.96
3071	3071_Enrol_12_1_clearned.fcs	En	CT+CoP	FU+	Endo+	CD8 TEM of PBMCs	2.27
3071	3071_1M_12_1_clearned.fcs	1M	CT+CoP	FU+	Endo+	CD8 TEM of PBMCs	2.12
3078	3078_Enrol_14_1_clearned.fcs	En	CT+	FU+	Endo-	CD8 TEM of PBMCs	1.87
3078	3078_1M_14_1_clearned.fcs	1M	CT+	FU+	Endo-	CD8 TEM of PBMCs	1.93
3081	3081_Enrol_12_1_clearned.fcs	En	CT+CoP	FU+	Endo-	CD8 TEM of PBMCs	1.24
3081	3081_1M_12_1_clearned.fcs	1M	CT+CoP	FU+	Endo-	CD8 TEM of PBMCs	1.18
3085	3-085 Enroll_01_0_clearned.fcs	En	CT+	FU+	Endo-	CD8 TEM of PBMCs	1.72
3085	3-085 1M_01_0_clearned.fcs	1M	CT+	FU+	Endo-	CD8 TEM of PBMCs	1.6
3089	3089_Enrol_12_1_clearned.fcs	En	CT+CoP	2	Endo+	CD8 TEM of PBMCs	1.37
3089	3089_1M_12_1_clearned.fcs	1M	CT+CoP	2	Endo+	CD8 TEM of PBMCs	1.37
3091	3091_Enrol_12_1_clearned.fcs	En	CT+CoP	2	Endo-	CD8 TEM of PBMCs	1.82
3091	3091_1M_12_1_clearned.fcs	1M	CT+CoP	2	Endo-	CD8 TEM of PBMCs	2.04
3093	3093_Enrol 020619_02_0_clearned.fcs	En	Uninf	FU-	2	CD8 TEM of PBMCs	0.62
3093	3093_1M 020619_02_0_clearned.fcs	1M	Uninf	FU-	2	CD8 TEM of PBMCs	0.83
3095	Subject 3095_092217_08_1_clearned.fcs	En	CT+	FU+	Endo+	CD8 TEM of PBMCs	2.26
3095	3095_FU_pos_1_month_14_1_clearned.fcs	1M	CT+	FU+	Endo+	CD8 TEM of PBMCs	3.48
3100	3100_Enrol_01_1_clearned.fcs	En	CT+	FU-	Endo-	CD8 TEM of PBMCs	2.53
3100	3100_1M_13_1_clearned.fcs	1M	CT+	FU-	Endo-	CD8 TEM of PBMCs	3.82
3103	Subject 3101_110917_01_1_clearned.fcs	En	CT+	FU+	Endo-	CD8 TEM of PBMCs	1.65
3103	3103_FU_pos_1_month_15_1_clearned.fcs	1M	CT+	FU+	Endo-	CD8 TEM of PBMCs	1.66
3111	3111_Enrol_12_1_clearned.fcs	En	CT+CoP	FU-	Endo+	CD8 TEM of PBMCs	1.24
3111	3111_1M_12_1_clearned.fcs	1M	CT+CoP	FU-	Endo+	CD8 TEM of PBMCs	2.54
3112	3112_Enrol_07_1_clearned.fcs	En	CT+CoP	FU+	Endo-	CD8 TEM of PBMCs	1.29
3112	3112_1M_14_1_clearned.fcs	1M	CT+CoP	FU+	Endo-	CD8 TEM of PBMCs	1.72
3114	3114_Enrol_12_1_clearned.fcs	En	CT+CoP	FU-	Endo-	CD8 TEM of PBMCs	1.27
3114	3114_1M_12_1_clearned.fcs	1M	CT+CoP	FU-	Endo-	CD8 TEM of PBMCs	1.4
3115	3115_Enrol_15_1_clearned.fcs	En	CT+	FU+	Endo-	CD8 TEM of PBMCs	4.23
3115	3115_1M_15_1_clearned.fcs	1M	CT+	FU+	Endo-	CD8 TEM of PBMCs	4.86
3120	3120_Enrol_12_1_clearned.fcs	En	CT+CoP	FU-	Endo-	CD8 TEM of PBMCs	0.19
3122	3122_Enrol_01_1_clearned.fcs	En	CT+CoP	FU+	Endo+	CD8 TEM of PBMCs	3.16
3122	3122_1M_01_1_clearned.fcs	1M	CT+CoP	FU+	Endo+	CD8 TEM of PBMCs	4.11
3123	3123_Enrol 020619_02_0_clearned.fcs	En	Uninf	FU-	2	CD8 TEM of PBMCs	2.95
3123	3123_1M 020619_02_0_clearned.fcs	1M	Uninf	FU-	2	CD8 TEM of PBMCs	4.65
3124	3124_Enrol_12_1_clearned.fcs	En	CT+CoP	2	Endo+	CD8 TEM of PBMCs	2.09
3124	3124_1M_12_1_clearned.fcs	1M	CT+CoP	2	Endo+	CD8 TEM of PBMCs	2.12
3127	3127_Enrol 020619_02_0_clearned.fcs	En	Uninf	FU-	2	CD8 TEM of PBMCs	2.55
3127	3127_1M 020619_02_0_clearned.fcs	1M	Uninf	FU-	2	CD8 TEM of PBMCs	1.68
3133	3133_Enrol_08_1_clearned.fcs	En	CT+CoP	FU+	Endo+	CD8 TEM of PBMCs	7.71
3133	3133_1M_16_1_clearned.fcs	1M	CT+CoP	FU+	Endo+	CD8 TEM of PBMCs	6.98
3134	3134_Enrol_14_1_clearned.fcs	En	CT+	FU+	Endo-	CD8 TEM of PBMCs	5.66
3134	3134_1M_15_1_clearned.fcs	1M	CT+	FU+	Endo-	CD8 TEM of PBMCs	4.69
3136	3136_Enrol_12_1_clearned.fcs	En	CT+CoP	FU+	Endo-	CD8 TEM of PBMCs	3.6
3136	3136_1M_12_1_clearned.fcs	1M	CT+CoP	FU+	Endo-	CD8 TEM of PBMCs	2.49
3141	3141_Enrol_02_1_clearned.fcs	En	CT+CoP	FU+	Endo-	CD8 TEM of PBMCs	2.18
3141	3141_1M_02_1_clearned.fcs	1M	CT+CoP	FU+	Endo-	CD8 TEM of PBMCs	1.98
3150	3150_E 022019_01_0_clearned.fcs	En	Uninf	FU-	2	CD8 TEM of PBMCs	0.81
3150	3150_1M 022019_01_0_clearned.fcs	1M	Uninf	FU-	2	CD8 TEM of PBMCs	0.68
3151	Subject 3151_110917_01_1_clearned.fcs	En	CT+	FU+	Endo+	CD8 TEM of PBMCs	1.87
3151	3151_FU_pos_1_month_16_1_clearned.fcs	1M	CT+	FU+	Endo+	CD8 TEM of PBMCs	1.88
3152	3152_Enrol_15_1_clearned.fcs	En	CT+	FU+	Endo-	CD8 TEM of PBMCs	2.26
3152	3152_1M_16_1_clearned.fcs	1M	CT+	FU+	Endo-	CD8 TEM of PBMCs	1.83
3153	Subject 3153_110917_01_1_clearned.fcs	En	CT+	2	Endo-	CD8 TEM of PBMCs	3.09
3154	3154_Enrol_16_1_clearned.fcs	En	CT+	FU+	Endo-	CD8 TEM of PBMCs	2.42
3154	3154_1M_16_1_clearned.fcs	1M	CT+	FU+	Endo-	CD8 TEM of PBMCs	2.01
3160	3160_E 022019_01_0_clearned.fcs	En	Uninf	FU-	2	CD8 TEM of PBMCs	0.67
3160	3160_1M 022019_01_0_clearned.fcs	1M	Uninf	FU-	2	CD8 TEM of PBMCs	0.53
3161	3161_Enrol_12_1_clearned.fcs	En	CT+CoP	2	Endo+	CD8 TEM of PBMCs	1.38
3161	3161_1M_12_1_clearned.fcs	1M	CT+CoP	2	Endo+	CD8 TEM of PBMCs	1.79
3164	Sample 3164_091417_07_1_clearned.fcs	En	CT+	FU-	Endo-	CD8 TEM of PBMCs	4.55
3165	Sample 3165_091417_07_1_clearned.fcs	En	CT+	2	Endo+	CD8 TEM of PBMCs	4.43
3169	Subject 3169_092217_08_1_clearned.fcs	En	CT+CoP	FU+	Endo-	CD8 TEM of PBMCs	2.29
3170	3170_Enrol_08_1_clearned.fcs	En	CT+	FU+	Endo-	CD8 TEM of PBMCs	1.92
3170	3170_1M_17_1_clearned.fcs	1M	CT+	FU+	Endo-	CD8 TEM of PBMCs	1.76
3172	3172_Enrol_08_1_clearned.fcs	En	CT+	FU+	Endo+	CD8 TEM of PBMCs	3.44
3172	3172_1M_14_1_clearned.fcs	1M	CT+	FU+	Endo+	CD8 TEM of PBMCs	6.3
3174	3174_Enrol_14_1_clearned.fcs	En	CT+	FU+	Endo-	CD8 TEM of PBMCs	2.42
3174	3174_1M_13_1_clearned.fcs	1M	CT+	FU+	Endo-	CD8 TEM of PBMCs	10.1
3179	3179_Enrol_08_1_clearned.fcs	En	CT+	FU-	Endo+	CD8 TEM of PBMCs	5.78
3179	3179_1M_14_1_clearned.fcs	1M	CT+	FU-	Endo+	CD8 TEM of PBMCs	5.52
3183	3183_Enrol_02_1_clearned.fcs	En	CT+CoP	FU+	Endo-	CD8 TEM of PBMCs	1.77
3183	3183_1M_03_1_clearned.fcs	1M	CT+CoP	FU+	Endo-	CD8 TEM of PBMCs	1.9
3184	3184_Enrol_03_1_clearned.fcs	En	CT+CoP	FU+	Endo-	CD8 TEM of PBMCs	2.85
3184	3184_1M_03_1_clearned.fcs	1M	CT+CoP	FU+	Endo-	CD8 TEM of PBMCs	2.62
3197	3197_Enrol_14_1_clearned.fcs	En	CT+	FU+	Endo+	CD8 TEM of PBMCs	3.85
3197	3197_1M_14_1_clearned.fcs	1M	CT+	FU+	Endo+	CD8 TEM of PBMCs	3.15
3204	Subject 3204_110917_01_1_clearned.fcs	En	CT+	FU-	Endo-	CD8 TEM of PBMCs	1.07
3206	3206_Enrol_03_1_clearned.fcs	En	CT+CoP	FU+	Endo-	CD8 TEM of PBMCs	3.16
3206	3206_1M_03_1_clearned.fcs	1M	CT+CoP	FU+	Endo-	CD8 TEM of PBMCs	2.51
3212	Sample 3212_090817_09_1_clearned.fcs	En	CT+CoP	2	Endo+	CD8 TEM of PBMCs	4.34
3218	3218_Enrol_14_1_clearned.fcs	En	CT+	FU+	Endo+	CD8 TEM of PBMCs	1.69
3218	3218_1M_14_1_clearned.fcs	1M	CT+	FU+	Endo+	CD8 TEM of PBMCs	1.32
3219	Subject 3219_092217_08_1_clearned.fcs	En	CT+	FU-	Endo-	CD8 TEM of PBMCs	4.01
3219	3219_FU_neg_1_month_14_1_clearned.fcs	1M	CT+	FU-	Endo-	CD8 TEM of PBMCs	3.86
3221	3221_Enrol_03_1_clearned.fcs	En	CT+CoP	FU+	Endo-	CD8 TEM of PBMCs	1.29
3221	3221_1M_03_1_clearned.fcs	1M	CT+CoP	FU+	Endo-	CD8 TEM of PBMCs	1.14
3223	3223_Enrol_12_1_clearned.fcs	En	CT+CoP	FU-	Endo-	CD8 TEM of PBMCs	3.27
3223	3223_1M_12_1_clearned.fcs	1M	CT+CoP	FU-	Endo-	CD8 TEM of PBMCs	3.9
3225	3225_E 022019_01_0_clearned.fcs	En	Uninf	FU-	2	CD8 TEM of PBMCs	0.83
3225	3225_1M 022019_01_0_clearned.fcs	1M	Uninf	FU-	2	CD8 TEM of PBMCs	1.51
3226	3226_E 022019_01_0_clearned.fcs	En	Uninf	FU-	2	CD8 TEM of PBMCs	3.5
3226	3226_1M 022019_01_0_clearned.fcs	1M	Uninf	FU-	2	CD8 TEM of PBMCs	2.09
3228	3228_Enrol_13_1_clearned.fcs	En	CT+	FU+	Endo+	CD8 TEM of PBMCs	6.94
3228	3228_1M_13_1_clearned.fcs	1M	CT+	FU+	Endo+	CD8 TEM of PBMCs	4.56
3233	3233_E 022019_01_0_clearned.fcs	En	Uninf	FU-	2	CD8 TEM of PBMCs	3.78
3233	3233_1M 022019_01_0_clearned.fcs	1M	Uninf	FU-	2	CD8 TEM of PBMCs	5.03
3244	3244_E 022019_01_0_clearned.fcs	En	Uninf	FU-	2	CD8 TEM of PBMCs	0.55
3244	3244_1M 022019_01_0_clearned.fcs	1M	Uninf	FU-	2	CD8 TEM of PBMCs	0.16

[truncated: 31 more sheets: Fig1L, Fig1M, Fig2B, Fig2C, Fig2D, Fig2E, Fig2F, Fig2G, Fig2H, Fig2I, Fig2J, Fig2K, Fig3G, Fig5A, Fig5B, Fig5C, Fig5D, Fig5E, Fig5F, Fig5G …]
